# Supplementary material for: An unknown solvate of 1-(2,4-di­chloro­benz­yl)-4-[(4-methyl­phen­yl)sulfon­yl]piperazine
Source: Acta Crystallogr Sect E Struct Rep Online. 2013 Apr 24;69(Pt 5):o782. doi: 10.1107/S160053681301012X (PMC3648306; doi:10.1107/S160053681301012X)
Supplement: Supplementary file 2 [file e-69-0o782-Isup2.hkl]

#
# h,k,l, Fc-squared, Fo-squared, sigma(Fo-squared) and status flag
#
data_I
_shelx_title ' Phy_Yashaswita_13_10_0m in R-3'
_shelx_refln_list_code          4
_shelx_F_calc_maximum      811.38
_exptl_crystal_F_000      3744.00
_reflns_d_resolution_high  0.8413
 
loop_
 _symmetry_equiv_pos_as_xyz
 'x, y, z'
 '-y, x-y, z'
 '-x+y, -x, z'
 'x+2/3, y+1/3, z+1/3'
 '-y+2/3, x-y+1/3, z+1/3'
 '-x+y+2/3, -x+1/3, z+1/3'
 'x+1/3, y+2/3, z+2/3'
 '-y+1/3, x-y+2/3, z+2/3'
 '-x+y+1/3, -x+2/3, z+2/3'
 '-x, -y, -z'
 'y, -x+y, -z'
 'x-y, x, -z'
 '-x+2/3, -y+1/3, -z+1/3'
 'y+2/3, -x+y+1/3, -z+1/3'
 'x-y+2/3, x+1/3, -z+1/3'
 '-x+1/3, -y+2/3, -z+2/3'
 'y+1/3, -x+y+2/3, -z+2/3'
 'x-y+1/3, x+2/3, -z+2/3'
 
_cell_length_a    28.2896
_cell_length_b    28.2896
_cell_length_c    13.3041
_cell_angle_alpha  90.000
_cell_angle_beta   90.000
_cell_angle_gamma 120.000
 
_shelx_F_squared_multiplier     1.000
 
loop_
 _refln_index_h
 _refln_index_k
 _refln_index_l
 _refln_F_squared_calc
 _refln_F_squared_meas
 _refln_F_squared_sigma
 _refln_observed_status
   0   3   0    72173.32    44336.79    190.44 o
  -2   4   0    65675.13    44942.80    187.95 o
  -4   5   0    24446.62    34768.85    775.53 o
  -1   5   0      265.76     2020.80    213.68 o
  -3   6   0   140187.03   127728.58    706.38 o
   0   6   0   119694.53   126504.00   1742.43 o
  -5   7   0     7771.03     5977.99     10.74 o
  -2   7   0   364732.47   350284.59   4033.54 o
  -7   8   0        1.45       20.19     58.51 o
  -4   8   0   130082.16   132758.47   1765.06 o
  -1   8   0   100281.11   101261.74    642.92 o
  -6   9   0     7805.53     7974.22     60.82 o
  -3   9   0    65331.59    64789.36    373.43 o
   0   9   0        6.81       47.48     51.17 o
  -8  10   0   121085.32   127041.27   1129.68 o
  -5  10   0    20874.52    20405.44    344.41 o
  -2  10   0     1642.54     2341.47     75.48 o
 -10  11   0    14512.48    13308.99    234.97 o
  -7  11   0     8595.91     8848.62     95.55 o
  -4  11   0     1566.92     1884.39     38.53 o
  -1  11   0      227.23      406.35     15.17 o
  -9  12   0    27337.49    25401.35    373.59 o
  -6  12   0     2684.09     2224.08     74.25 o
  -3  12   0     2084.13     2064.36     46.19 o
   0  12   0     6034.55     4402.13     78.79 o
 -11  13   0    98651.26   102078.31   1026.03 o
  -8  13   0     1145.24     1566.21     59.65 o
  -5  13   0     1053.65      753.11     50.61 o
  -2  13   0     5620.95     6571.79    112.11 o
 -13  14   0     4868.95     4515.34     83.82 o
 -10  14   0   120160.70   124196.70   1136.14 o
  -7  14   0      392.12      566.36     43.52 o
  -4  14   0     2567.57     2867.66     71.98 o
  -1  14   0    13069.19    13167.78    145.72 o
 -12  15   0     6598.61     7291.37    116.28 o
  -9  15   0    14260.21    13443.52    172.99 o
  -6  15   0     2342.88     2171.17     56.33 o
  -3  15   0    25049.72    26542.60    237.63 o
   0  15   0    12608.05    12180.02    139.73 o
 -14  16   0     1162.42     1087.50     49.16 o
 -11  16   0     1225.07     1227.64     96.83 o
  -8  16   0     1038.27     1169.52     53.80 o
  -5  16   0      195.14      159.15     24.04 o
  -2  16   0    27488.24    28285.04    262.82 o
 -16  17   0     6154.58     6998.14    122.56 o
 -13  17   0     1944.52     2513.46     67.49 o
 -10  17   0      398.74      434.77     33.10 o
  -7  17   0     9602.94     9820.78    126.86 o
  -4  17   0    95456.52    98801.61    885.72 o
  -1  17   0        0.27       16.61     21.57 o
 -15  18   0    10718.30    11585.21    154.24 o
 -12  18   0     1124.37     1047.36     54.05 o
  -9  18   0    23615.03    25977.49    303.93 o
  -6  18   0    24950.90    26260.96    287.25 o
  -3  18   0     1615.85     1864.75     86.54 o
   0  18   0     6914.45     6762.35    133.73 o
 -17  19   0     1169.31      977.72    100.87 o
 -14  19   0     9768.28    10104.60    162.79 o
 -11  19   0     2248.94     2176.23     66.02 o
  -8  19   0     3465.44     3536.08     88.92 o
  -5  19   0       62.26       33.48     26.95 o
  -2  19   0     1998.92     1773.51     79.24 o
 -19  20   0       30.91       60.69     36.65 o
 -16  20   0    22345.45    22332.77    308.25 o
 -13  20   0     2671.10     3044.91     82.11 o
 -10  20   0     6051.72     6342.99    135.73 o
  -7  20   0     3221.71     3139.20     92.98 o
  -4  20   0    23701.01    23970.41    297.60 o
  -1  20   0    11439.47    11784.64    266.73 o
 -18  21   0    19394.43    18701.03    284.86 o
 -15  21   0      396.49      285.28     44.24 o
 -12  21   0    18156.61    17594.31    263.61 o
  -9  21   0     5506.86     4959.73    111.38 o
  -6  21   0     2852.94     3037.15    110.00 o
  -3  21   0    12920.51    13381.37    252.41 o
   0  21   0    14650.83    14963.23    342.59 o
 -20  22   0      150.27       97.24     44.17 o
 -17  22   0     1550.97     1375.03     73.54 o
 -14  22   0     6240.11     6748.96    248.48 o
 -11  22   0    70581.81    72233.72    812.67 o
  -8  22   0     4668.10     4623.48    124.09 o
  -5  22   0       17.57       37.18     34.22 o
  -2  22   0     1329.88     1357.24     86.47 o
 -22  23   0     3113.89     2893.48    121.17 o
 -19  23   0     1773.31     1792.29    101.35 o
 -16  23   0     5902.05     6351.02    186.54 o
 -13  23   0     6499.57     6643.74    167.09 o
 -10  23   0     4484.29     4465.04    121.96 o
  -7  23   0    22725.83    22769.18    324.38 o
  -4  23   0     5532.06     5294.31    132.29 o
  -1  23   0     6332.58     6259.21    171.10 o
 -21  24   0       20.59        4.90     41.55 o
 -18  24   0     3777.09     3791.09    149.82 o
 -15  24   0      915.47      767.19     79.99 o
 -12  24   0      438.96      446.37     58.24 o
  -9  24   0     1435.19     1446.89     94.43 o
  -6  24   0     6649.61     6249.81    148.80 o
  -3  24   0     3751.75     4009.18    134.89 o
   0  24   0      687.47      737.66     74.32 o
 -23  25   0      921.43      995.69     96.83 o
 -20  25   0      442.19      622.36     74.68 o
 -17  25   0     1594.87     1619.68    115.67 o
 -14  25   0     2679.88     2947.33    133.44 o
 -11  25   0     3565.80     3380.70    213.01 o
  -8  25   0      568.28      591.09     67.73 o
  -5  25   0     2105.88     2225.17    103.76 o
  -2  25   0     2374.04     2937.99    124.25 o
 -25  26   0      986.53     1054.08    115.67 o
 -22  26   0        0.02        0.00     55.34 o
 -19  26   0      104.28       16.12     42.34 o
 -16  26   0      460.75      424.12     67.72 o
 -13  26   0      198.26      235.79     57.27 o
 -10  26   0     1992.23     1831.26    107.91 o
  -7  26   0      977.94      831.88     78.02 o
  -4  26   0      414.10      420.06     62.11 o
  -1  26   0        1.11       13.78     55.19 o
 -24  27   0      251.41      345.49     84.29 o
 -21  27   0      989.50     1087.84    163.22 o
 -18  27   0      712.96     1005.17     94.90 o
 -15  27   0      136.05      177.61     88.35 o
 -12  27   0      942.93      962.27    133.52 o
  -9  27   0      631.26      832.44     92.76 o
  -6  27   0      671.35      725.44    126.83 o
  -3  27   0      209.25      144.95     63.41 o
   0  27   0      349.42      292.44    149.62 o
 -26  28   0      969.47      897.72    210.83 o
 -23  28   0       88.02      134.78     70.86 o
 -20  28   0      572.36      512.39     98.83 o
 -17  28   0        1.57       31.09     65.29 o
 -14  28   0     1775.39     1431.30    141.94 o
 -11  28   0     2439.45     2432.33    150.96 o
  -8  28   0      232.03      292.89    107.48 o
  -5  28   0        3.17        0.00     79.24 o
  -2  28   0     1688.85     1757.84    194.72 o
 -28  29   0      444.93      591.68    197.23 o
 -25  29   0      365.41      197.23    142.82 o
 -22  29   0      271.21      510.07    183.62 o
 -19  29   0      342.41      605.28    183.62 o
 -16  29   0      942.41     1076.43    333.24 o
 -13  29   0     2968.13     3033.20    333.24 o
 -10  29   0     1079.19     1030.95    148.15 o
  -7  29   0      253.03      125.82     98.61 o
  -4  29   0       10.34       67.04     81.61 o
  -1  29   0       31.09       40.81    129.22 o
 -27  30   0       63.03       54.41    136.02 o
 -24  30   0      176.24      278.84    170.02 o
 -21  30   0      838.37      986.13    210.83 o
 -18  30   0       17.72        0.00    129.22 o
 -15  30   0     2421.41     2536.73    312.84 o
 -12  30   0     1243.22     1441.79    258.43 o
  -9  30   0       63.33      124.68     99.62 o
  -6  30   0      175.13      168.21    129.22 o
  -3  30   0        0.21       20.40    129.22 o
 -26  31   0     1079.69     1217.36    251.63 o
 -23  31   0      304.13      285.64    163.22 o
 -20  31   0        7.10      115.62    149.62 o
 -17  31   0        6.29        6.80    122.42 o
 -14  31   0      514.29      571.28    197.23 o
 -11  31   0      473.53      401.25    176.82 o
  -8  31   0       48.55       51.69     95.82 o
  -5  31   0      369.47      392.35    176.82 o
 -22  32   0     1957.64     2244.30    312.84 o
 -19  32   0     1399.81     1543.80    285.64 o
 -16  32   0     2073.66     2387.11    319.64 o
 -13  32   0      345.92      612.08    210.83 o
 -10  32   0      652.62      537.27    197.23 o
 -21  33   0       39.23       34.00    136.02 o
 -18  33   0       30.16      115.62    149.62 o
 -15  33   0      226.48      129.22    163.22 o
 -12  33   0       51.91      217.63    170.02 o
  -3   2   1     3815.22     4520.43     95.09 o
  -5   3   1    38409.11    40194.71    557.54 o
  -2   3   1      542.50      227.95      8.33 o
   1   3   1   138449.56   138811.17   1770.82 o
  -7   4   1   154362.11   153223.05   1422.56 o
  -4   4   1     8547.14     8546.15    267.98 o
  -1   4   1    21886.04    20837.30    210.87 o
   2   4   1    31555.56    31522.33    354.79 o
  -9   5   1      421.97      474.10     34.10 o
  -6   5   1      117.35      147.23     15.20 o
  -3   5   1      228.89      228.34     13.27 o
   0   5   1    33116.11    33361.21    484.60 o
   3   5   1     2003.55     2003.87     40.27 o
 -11   6   1     2467.87     2428.61     54.60 o
  -8   6   1    12270.37    13421.63    164.91 o
  -5   6   1    27553.70    26887.15    275.88 o
  -2   6   1    56402.45    57023.93    648.41 o
   1   6   1     7704.29     7674.48     86.39 o
   4   6   1    13275.41    13774.65    162.85 o
 -13   7   1     8650.31     8361.72    119.99 o
 -10   7   1     4745.00     4015.12     78.79 o
  -7   7   1    12836.12    12583.18    139.00 o
  -4   7   1    18737.62    19219.80    186.85 o
  -1   7   1    56472.14    56677.16    435.16 o
   2   7   1     3003.04     2876.76     48.02 o
   5   7   1     1488.50     1541.85     44.91 o
 -15   8   1       38.68       23.32     18.74 o
 -12   8   1    87394.76    86111.09    827.90 o
  -9   8   1      346.42      209.72     22.47 o
  -6   8   1    17942.11    17412.85    190.12 o
  -3   8   1    23171.38    24153.79    249.29 o
   0   8   1    11202.27    10884.50    125.84 o
   3   8   1     3615.22     3486.08     62.29 o
   6   8   1    15157.49    14461.09    232.96 o
 -17   9   1       57.99       74.10     20.70 o
 -14   9   1    13967.03    13685.20    173.06 o
 -11   9   1     3821.94     3522.91    105.03 o
  -8   9   1    14414.25    15109.65    174.74 o
  -5   9   1     8171.89     9096.45    108.59 o
  -2   9   1    18120.10    19117.34    184.12 o
   1   9   1      778.11      835.48     31.30 o
   4   9   1        0.30       30.26     13.45 o
   7   9   1     9492.63     9168.34    248.17 o
 -19  10   1       47.37       45.34     21.64 o
 -16  10   1     4265.21     4324.04     89.70 o
 -13  10   1      267.27      195.20     23.14 o
 -10  10   1     5696.16     5922.24    106.84 o
  -7  10   1    15219.57    15017.65    177.01 o
  -4  10   1    12747.37    13492.41    160.21 o
  -1  10   1    28057.25    27059.45    227.97 o
   2  10   1      987.52     1051.75     44.66 o
   5  10   1       15.54       22.40     16.88 o
   8  10   1     3358.96     3570.95     82.07 o
 -21  11   1     8003.49     7844.18    140.91 o
 -18  11   1     1544.43     1455.21     65.95 o
 -15  11   1    10755.39    10903.56    150.72 o
 -12  11   1     5012.70     4639.96     82.68 o
  -9  11   1    10885.16    10681.26    140.98 o
  -6  11   1      676.37      588.18     39.07 o
  -3  11   1      889.93      913.53     38.56 o
   0  11   1     7883.19     7932.14    113.00 o
   3  11   1    15440.60    14715.86    156.03 o
   6  11   1     8452.69     8440.92    150.91 o
   9  11   1     6060.28     6231.30    155.10 o
 -23  12   1     1584.65     1422.69     78.70 o
 -20  12   1      809.84      711.47     44.49 o
 -17  12   1     6310.02     5979.99    113.24 o
 -14  12   1     9695.32     9286.64    133.81 o
 -11  12   1    23943.07    24426.85    307.49 o
  -8  12   1     2050.80     1802.02     46.99 o
  -5  12   1     6809.88     7046.32     94.63 o
  -2  12   1     3510.75     3910.20     68.81 o
   1  12   1    18142.96    17485.43    175.29 o
   4  12   1      115.94       98.20     19.67 o
   7  12   1    18135.09    18315.42    238.25 o
  10  12   1       47.19       76.98     31.19 o
 -25  13   1      325.06      293.00     55.19 o
 -22  13   1     1855.71     1592.47     71.11 o
 -19  13   1     6762.39     6548.50    128.75 o
 -16  13   1      422.74      546.56     46.64 o
 -13  13   1     1222.24     1282.77     53.23 o
 -10  13   1     1174.32     1314.15     49.22 o
  -7  13   1     4936.32     5153.12     82.60 o
  -4  13   1     2724.71     2675.82     50.83 o
  -1  13   1     9788.57     9337.60    115.40 o
   2  13   1       63.72       57.60     19.19 o
   5  13   1     2638.71     2702.09     74.85 o
   8  13   1       37.53       44.36     30.76 o
  11  13   1      349.18      336.36     52.74 o
 -27  14   1        0.04       48.31     43.17 o
 -24  14   1     8351.00     8250.79    179.67 o
 -21  14   1    15357.74    14889.63    235.74 o
 -18  14   1     1119.23     1088.80     78.06 o
 -15  14   1     1965.63     1722.07     63.29 o
 -12  14   1     1291.22     1621.27     62.80 o
  -9  14   1     2069.75     1912.56     62.58 o
  -6  14   1        5.82       14.58     12.87 o
  -3  14   1    22133.78    21754.46    188.06 o
   0  14   1    17457.46    17832.00    219.87 o
   3  14   1       46.02       26.85     20.01 o
   6  14   1        5.92        7.85     21.23 o
   9  14   1      344.59      261.87     44.01 o
  12  14   1    13771.73    13681.75    310.95 o
 -29  15   1      692.06      683.55    105.67 o
 -26  15   1     1043.06     1067.22     96.05 o
 -23  15   1        1.85       39.71     32.03 o
 -20  15   1     3614.51     3514.17    105.38 o
 -17  15   1     3137.32     3260.90     86.95 o
 -14  15   1    16572.78    16562.11    220.29 o
 -11  15   1       14.21       37.52     18.23 o
  -8  15   1     7010.87     6970.98    112.26 o
  -5  15   1    24521.76    24206.53    248.22 o
  -2  15   1      176.21      174.73     19.30 o
   1  15   1     5821.45     5664.95     89.86 o
   4  15   1     6468.35     6440.85    121.71 o
   7  15   1     1117.76      972.84     64.60 o
  10  15   1      823.27      969.76     86.73 o
  13  15   1     1740.47     1699.90    145.93 o
 -31  16   1        0.25       61.21    136.02 o
 -28  16   1       18.91        6.77     51.75 o
 -25  16   1        2.84       46.07     37.59 o
 -22  16   1      101.99      162.34     41.16 o
 -19  16   1      158.16      242.30     49.39 o
 -16  16   1      184.44      170.67     27.50 o
 -13  16   1    20572.79    19587.95    235.25 o
 -10  16   1        3.12       19.28     17.91 o
  -7  16   1      220.30      226.39     31.29 o
  -4  16   1     6009.67     6402.80     83.34 o
  -1  16   1      227.11      266.02     28.21 o
   2  16   1     8467.25     8292.44    137.51 o
   5  16   1     1504.52     1495.84     72.90 o
   8  16   1     4338.34     4310.03    169.82 o
  11  16   1       44.22       82.77     48.56 o
  14  16   1     1594.39     1627.44    148.26 o
 -33  17   1        0.11      285.64    163.22 o
 -30  17   1        6.14        0.00     62.81 o
 -27  17   1      183.35      150.41     47.09 o
 -24  17   1     2538.42     2547.98    105.18 o
 -21  17   1     4786.78     4637.88    121.23 o
 -18  17   1    14763.52    15252.84    232.28 o
 -15  17   1      931.74      829.20     56.75 o
 -12  17   1     1486.75     1549.30     54.13 o
  -9  17   1     6863.33     6754.90    109.02 o
  -6  17   1     8499.52     8769.20    127.21 o
  -3  17   1       21.01       40.95     17.28 o
   0  17   1     4178.30     4324.62     85.28 o
   3  17   1       46.23       20.61     28.00 o
   6  17   1     2849.62     2942.03    160.00 o
   9  17   1        2.72       21.28     40.14 o
  12  17   1      988.38     1054.82    251.63 o
  15  17   1       31.31       88.41    142.82 o
 -32  18   1       61.89        0.00    122.42 o
 -29  18   1        1.38       81.45     60.02 o
 -26  18   1       19.33       38.76     36.50 o
 -23  18   1      638.79      648.64     95.22 o
 -20  18   1        1.37       12.21     31.29 o
 -17  18   1     3244.55     3039.71     97.80 o
 -14  18   1      240.06      228.74     33.58 o
 -11  18   1     9074.01     8788.98    133.12 o
  -8  18   1    44817.00    44234.47    478.26 o
  -5  18   1     1580.24     1706.79     71.84 o
  -2  18   1     1166.46     1122.30     79.73 o
   1  18   1     8000.02     7696.48    141.77 o
   4  18   1      958.79     1081.14     86.38 o
   7  18   1       77.41       82.32     46.14 o
  10  18   1      569.20      586.57     96.77 o
  13  18   1      141.27      346.85    163.22 o
 -31  19   1      391.00      251.63    170.02 o
 -28  19   1      639.89      450.52     82.29 o
 -25  19   1      919.51      752.40     64.03 o
 -22  19   1     6906.42     7033.97    285.65 o
 -19  19   1      394.34      431.27     47.46 o
 -16  19   1        0.04       19.19     27.78 o
 -13  19   1     1152.74     1334.46     57.45 o
 -10  19   1    17887.17    17494.37    213.98 o
  -7  19   1     2817.20     2694.72     75.33 o
  -4  19   1     1363.86     1376.41     55.17 o
  -1  19   1     7562.12     7292.89    137.07 o
   2  19   1      287.99      244.83     41.05 o
   5  19   1     1671.66     1754.92     96.11 o
   8  19   1     2102.50     2146.57    150.35 o
  11  19   1       79.27       20.40    115.62 o
  14  19   1        8.78        0.00    115.62 o
 -33  20   1      104.71      231.23    156.42 o
 -30  20   1      197.46      148.13     98.50 o
 -27  20   1      319.33      473.33     66.21 o
 -24  20   1     1786.63     1624.90     97.51 o
 -21  20   1       10.80       89.84     45.76 o
 -18  20   1     1357.57     1384.26     77.73 o
 -15  20   1      141.38      201.41     34.05 o
 -12  20   1      163.73      216.92     32.00 o
  -9  20   1     1302.73     1259.69     62.47 o
  -6  20   1     1359.38     1335.76     73.15 o
  -3  20   1    14029.93    14029.04    191.25 o
   0  20   1     3819.50     3764.39    104.44 o
   3  20   1       91.54       58.33     37.93 o
   6  20   1      101.09       81.72     46.54 o
   9  20   1      146.00        0.00    108.81 o
  12  20   1        0.04        0.00    136.02 o
 -32  21   1      201.82       68.01    136.02 o
 -29  21   1     1877.31     2454.76    523.67 o
 -26  21   1      272.10      310.71     56.53 o
 -23  21   1      324.13      335.24     55.72 o
 -20  21   1     4492.10     4679.61    138.57 o
 -17  21   1     2092.06     1867.74     99.28 o
 -14  21   1      105.78       95.18     39.20 o
 -11  21   1     1245.04     1302.51     63.89 o
  -8  21   1      214.53      199.41     38.17 o
  -5  21   1      312.27      324.41     46.76 o
  -2  21   1       56.25       79.22     29.97 o
   1  21   1       20.39       28.39     34.45 o
   4  21   1     2795.69     3001.52    134.91 o
   7  21   1       99.31       61.21    129.22 o
  10  21   1       83.84        0.00     88.41 o
 -31  22   1      587.58      501.57    134.39 o
 -28  22   1      285.04      370.65    110.61 o
 -25  22   1      304.55      263.97     77.55 o
 -22  22   1      629.49      422.06     60.25 o
 -19  22   1        1.77        0.00     33.24 o
 -16  22   1      227.07      190.95     54.97 o
 -13  22   1       24.78       51.10     44.20 o
 -10  22   1     2879.57     3045.96     99.90 o
  -7  22   1      607.70      669.97     58.06 o
  -4  22   1      954.50      956.47     70.09 o
  -1  22   1        7.69       10.23     28.21 o
   2  22   1      713.06      787.59     86.87 o
   5  22   1      172.31      102.01    129.22 o
   8  22   1      208.68      176.82    142.82 o
 -30  23   1      469.82      402.56    115.62 o
 -27  23   1       91.96      271.27     71.65 o
 -24  23   1      126.40       46.41     43.22 o
 -21  23   1     1093.09     1095.74     84.45 o
 -18  23   1      832.39      991.81     73.63 o
 -15  23   1     7218.22     7161.64    197.65 o
 -12  23   1        6.15       41.00     33.14 o
  -9  23   1     5589.78     5102.43    193.32 o
  -6  23   1     1019.47     1014.06     69.13 o
  -3  23   1     1009.11      976.03     59.42 o
   0  23   1      116.52      120.84     37.03 o
   3  23   1     1893.09     2149.08    285.64 o
   6  23   1        8.11        0.00    108.81 o
   9  23   1        7.49       47.61    142.82 o
 -32  24   1      343.05      319.51    120.87 o
 -29  24   1        1.30       36.51     89.86 o
 -26  24   1      418.04      539.99     76.57 o
 -23  24   1     2341.55     2584.40    118.15 o
 -20  24   1      291.43      331.49     67.73 o
 -17  24   1     3760.52     3483.99    178.39 o
 -14  24   1        7.90       30.52     40.53 o
 -11  24   1      229.89      162.84     41.72 o
  -8  24   1     2613.95     2917.00    107.91 o
  -5  24   1      596.21      519.63     64.60 o
  -2  24   1       20.47       57.76     33.45 o
   1  24   1      116.16      156.42    136.02 o
   4  24   1      467.87      278.84    149.62 o
   7  24   1       50.46      136.02    142.82 o
 -31  25   1      234.85      321.57    127.37 o
 -28  25   1       10.94       82.66     92.95 o
 -25  25   1      924.98      887.66    142.82 o
 -22  25   1      887.15      915.66     82.47 o
 -19  25   1        6.78       20.97     42.65 o
 -16  25   1     3092.63     3473.31    145.88 o
 -13  25   1       74.40       22.50     37.92 o
 -10  25   1     4766.91     4456.49    143.14 o
  -7  25   1     2731.97     2816.72    123.35 o
  -4  25   1      126.17       81.97     43.62 o
  -1  25   1      143.80      150.01     84.05 o
   2  25   1      387.56      217.63    149.62 o
   5  25   1        7.24        0.00    129.22 o
 -30  26   1       18.63       67.33     94.74 o
 -27  26   1      373.23      422.35    117.16 o
 -24  26   1      606.66      918.12    204.03 o
 -21  26   1       65.42       65.13     51.70 o
 -18  26   1     1360.05     1518.66    188.04 o
 -15  26   1        0.62       20.50     43.84 o
 -12  26   1       34.61        0.00     38.48 o
  -9  26   1       85.87      118.78     41.47 o
  -6  26   1       29.47       22.80     39.57 o
  -3  26   1      304.05      354.28    102.64 o
   0  26   1       62.10       34.00    129.22 o
   3  26   1      523.59      870.51    217.63 o
 -29  27   1      292.32      324.60    125.82 o
 -26  27   1       13.80      136.02    136.02 o
 -23  27   1      547.94      564.47    170.02 o
 -20  27   1       13.23        2.30     42.97 o
 -17  27   1      352.43      295.11     84.33 o
 -14  27   1      473.86      403.96     61.20 o
 -11  27   1      202.50      252.58     59.35 o
  -8  27   1      479.36      428.84     92.88 o
  -5  27   1      879.89      946.97    217.63 o
  -2  27   1      239.84      295.16    108.12 o
   1  27   1      286.51      550.87    190.43 o
 -28  28   1      750.88      700.49    204.03 o
 -25  28   1       24.14       13.60    122.42 o
 -22  28   1      467.06      421.66    163.22 o
 -19  28   1      497.38      652.89    176.82 o
 -16  28   1      134.01       50.52     59.45 o
 -13  28   1     1207.16     1416.07    145.39 o
 -10  28   1     1872.83     1770.10    183.98 o
  -7  28   1      321.86      255.27    102.64 o
  -4  28   1      542.58      490.31    117.75 o
   2  28   1       36.54        0.00    122.42 o
 -27  29   1       18.50        0.00    129.22 o
 -24  29   1       88.20       74.81    115.62 o
 -21  29   1      488.92      639.28    190.43 o
 -18  29   1      622.61      346.85    156.42 o
 -15  29   1     1281.58     1258.17    231.23 o
 -12  29   1      167.31       81.61    129.22 o
  -9  29   1     1421.37     1738.12    204.03 o
  -6  29   1      111.02      102.77    115.62 o
  -3  29   1      652.48      952.13    217.63 o
   0  29   1       54.72       13.60    129.22 o
 -26  30   1      193.04      217.63    149.62 o
 -23  30   1      782.45     1047.34    217.63 o
 -20  30   1      156.88      258.43    136.02 o
 -17  30   1      535.36      312.84    163.22 o
 -14  30   1      198.97      108.81    156.42 o
 -11  30   1      135.68       81.61    142.82 o
  -8  30   1       33.97       19.20     81.33 o
  -5  30   1      891.74      979.77    156.24 o
  -2  30   1      221.36      353.65    176.82 o
 -25  31   1     1487.12     1856.65    292.44 o
 -22  31   1       13.30       20.40    136.02 o
 -19  31   1      107.77      319.64    170.02 o
 -16  31   1      592.63      414.85    176.82 o
 -13  31   1        7.67        6.80    142.82 o
 -10  31   1       92.08      156.42    156.42 o
  -7  31   1      717.11      875.91    148.85 o
 -24  32   1      332.96      333.24    170.02 o
 -21  32   1      147.77       47.61    129.22 o
 -18  32   1      900.14      884.12    217.63 o
 -15  32   1       21.46      142.82    149.62 o
 -12  32   1        1.32        6.80    149.62 o
  -9  32   1      740.93      911.32    231.23 o
 -20  33   1     1785.95     1822.64    306.04 o
 -17  33   1      349.35      435.26    190.43 o
 -14  33   1      414.34      666.49    217.63 o
   2   3   2    59251.55    63267.79   1027.47 o
  -6   4   2    81191.47    80380.30    680.83 o
   0   4   2     7250.89     5931.14     79.57 o
   3   4   2   119467.14   110629.98    936.09 o
  -8   5   2    23774.23    24859.30    254.89 o
  -5   5   2      587.25     1167.33     32.38 o
  -2   5   2    96830.05    93216.22   1012.95 o
   1   5   2    94423.30    96696.73    866.62 o
   4   5   2    47217.46    48025.52    460.47 o
 -10   6   2      128.23      157.96     31.44 o
  -7   6   2     1156.56     1258.51     37.00 o
  -4   6   2   112340.84   108708.52    859.64 o
  -1   6   2     7470.06     9200.93    119.74 o
   2   6   2    33172.50    33703.59    331.42 o
   5   6   2    31243.35    29020.27    317.97 o
 -12   7   2     8961.66     8556.26    133.53 o
  -9   7   2    38985.07    41728.76    463.08 o
  -6   7   2   658338.81   650372.31   8662.67 o
  -3   7   2    36884.78    39150.45    325.26 o
   0   7   2    52423.68    54636.99    472.94 o
   3   7   2    15440.52    15980.74    179.38 o
   6   7   2      621.71      698.77     39.44 o
 -14   8   2       41.86       35.76     19.95 o
 -11   8   2      187.17       96.35     25.21 o
  -8   8   2    15044.72    16438.14    197.45 o
  -5   8   2   214570.69   212757.86   1692.18 o
  -2   8   2    13835.60    15021.66    133.72 o
   1   8   2    11392.60    10089.98     97.21 o
   4   8   2     2057.59     2028.19     55.07 o
   7   8   2     6210.38     6556.93    102.78 o
 -16   9   2    17615.71    17711.97    296.28 o
 -13   9   2    14538.72    16715.00    260.64 o
 -10   9   2    47349.40    47548.66    508.68 o
  -7   9   2    75218.52    80731.55    793.11 o
  -4   9   2      382.27      308.38     25.00 o
  -1   9   2    46148.11    45743.07    343.97 o
   2   9   2       68.64       13.45     12.65 o
   5   9   2     8308.91     7867.76     95.96 o
   8   9   2    10260.11    10300.03    165.45 o
 -18  10   2    19867.30    20040.77    274.51 o
 -15  10   2    34550.94    36375.64    380.54 o
 -12  10   2      790.59      465.01     47.85 o
  -9  10   2    99922.30   109541.39   1008.79 o
  -6  10   2    34421.35    37189.40    314.90 o
  -3  10   2     3036.24     3221.32     51.47 o
   0  10   2    42391.90    41132.65    370.66 o
   3  10   2      117.87      113.00     17.41 o
   6  10   2      211.58      210.31     25.89 o
   9  10   2     9239.03     9191.73    148.84 o
 -20  11   2    15283.89    15341.41    269.46 o
 -17  11   2      533.69      678.39     42.92 o
 -14  11   2        2.98        8.95     20.68 o
 -11  11   2   168604.38   178073.22   2118.12 o
  -8  11   2   107166.27   112415.45   1015.10 o
  -5  11   2   294414.03   292802.56   2150.89 o
  -2  11   2      580.81      486.30     26.93 o
   1  11   2      615.50      717.88     33.73 o
   4  11   2        1.19        6.18     12.71 o
   7  11   2     1024.60      859.81     47.99 o
  10  11   2     2792.49     3106.09    186.32 o
 -22  12   2       62.45       85.85     32.13 o
 -19  12   2     8407.02     8661.02    160.75 o
 -16  12   2     1077.84     1248.07     48.70 o
 -13  12   2     1980.69     2204.96     67.97 o
 -10  12   2    87445.05    94987.11    965.50 o
  -7  12   2    16346.57    16271.20    151.89 o
  -4  12   2    44246.19    46637.88    428.94 o
  -1  12   2      812.69      659.73     36.87 o
   2  12   2     4333.00     5134.25    118.57 o
   5  12   2     2700.71     2932.17     69.63 o
   8  12   2      674.92      693.05     46.59 o
  11  12   2     2600.78     2466.08     84.50 o
 -24  13   2    22612.96    23164.19    304.14 o
 -21  13   2     4892.34     4912.35    170.91 o
 -18  13   2     1868.60     1838.44     78.43 o
 -15  13   2     7497.75     8142.89    151.13 o
 -12  13   2      381.94      411.32     50.38 o
  -9  13   2     2134.39     2309.26     94.84 o
  -6  13   2    54478.85    57744.95    480.76 o
  -3  13   2      636.62      791.15     43.46 o
   0  13   2       43.95       49.89     16.39 o
   3  13   2     1434.23      949.19     65.62 o
   6  13   2        8.56       13.81     20.92 o
   9  13   2     2856.72     2918.83     96.62 o
  12  13   2     9535.40     9857.97    205.75 o
 -26  14   2        6.98       54.45     34.64 o
 -23  14   2       25.25       64.29     34.98 o
 -20  14   2     1423.22     1422.93     73.55 o
 -17  14   2    10590.36    10239.35    167.60 o
 -14  14   2     4252.17     4477.81     88.71 o
 -11  14   2    35137.98    37065.89    426.44 o
  -8  14   2    16539.85    16181.70    172.80 o
  -5  14   2     4542.58     4367.68     69.07 o
  -2  14   2       47.67       91.77     17.41 o
   1  14   2     2569.93     2811.37     94.85 o
   4  14   2     3364.24     3690.32     78.38 o
   7  14   2      562.21      489.06     78.83 o
  10  14   2     1373.87     1307.20     86.23 o
  13  14   2     1042.25      854.75    217.50 o
 -28  15   2     2036.88     2381.40    197.45 o
 -25  15   2    26516.64    27146.60    382.21 o
 -22  15   2    21125.46    22142.17    317.72 o
 -19  15   2    18362.49    18614.21    278.55 o
 -16  15   2     5920.85     6471.87    139.53 o
 -13  15   2     5141.79     5425.76    143.63 o
 -10  15   2    50546.43    53634.43    491.58 o
  -7  15   2   152542.73   156941.95   1299.32 o
  -4  15   2     1516.47     1576.86     49.04 o
  -1  15   2      353.94      349.84     30.38 o
   2  15   2     1540.99     1659.70     58.04 o
   5  15   2     5116.44     5315.21    119.09 o
   8  15   2    12635.16    12893.85    468.24 o
  11  15   2     8084.72     8771.02    247.89 o
  14  15   2        8.03       54.41    129.22 o
 -30  16   2        0.13       54.41    142.82 o
 -27  16   2      790.21      772.35     62.91 o
 -24  16   2    13911.32    13151.56    228.63 o
 -21  16   2       64.84       54.16     35.39 o
 -18  16   2     6090.56     5642.69    133.23 o
 -15  16   2      481.20      578.20     59.87 o
 -12  16   2    18404.26    19940.64    209.25 o
  -9  16   2        9.64       11.96     21.18 o
  -6  16   2       21.97       14.41     14.94 o
  -3  16   2      777.52      871.05     42.33 o
   0  16   2     3029.95     2979.73     64.87 o
   3  16   2     5179.80     5469.26    103.07 o
   6  16   2     1643.00     1609.09     76.22 o
   9  16   2     8684.55     8625.39    181.77 o
  12  16   2       38.37        0.00    115.62 o
  15  16   2     1988.81     1196.96    251.63 o
 -32  17   2      106.30      238.03    163.22 o
 -29  17   2      628.69      503.09    117.75 o
 -26  17   2     1139.65     1183.04     82.26 o
 -23  17   2        6.89        3.14     34.51 o
 -20  17   2       27.90       25.81     32.73 o
 -17  17   2    14143.25    13927.86    245.30 o
 -14  17   2     5036.64     4518.69    116.70 o
 -11  17   2     5689.78     5897.26    108.23 o
  -8  17   2    13080.50    13017.88    179.84 o
  -5  17   2    25071.04    26399.98    285.45 o
  -2  17   2    25514.94    25845.63    269.01 o
   1  17   2      514.79      554.25     34.67 o
   4  17   2      372.13      312.86     40.32 o
   7  17   2    16116.69    16094.71    285.22 o
  10  17   2      648.86      564.95     97.84 o
  13  17   2       15.76       95.21    136.02 o
  16  17   2       96.69      292.44    183.62 o
 -31  18   2     3266.18     3252.61    245.95 o
 -28  18   2     5761.94     6778.39    455.66 o
 -25  18   2      186.02      136.83     48.76 o
 -22  18   2     4120.33     4159.02    121.16 o
 -19  18   2    16255.08    15845.04    254.50 o
 -16  18   2      642.76      711.78     53.29 o
 -13  18   2    21348.20    22340.54    327.83 o
 -10  18   2      637.72      793.42     54.62 o
  -7  18   2       22.69       53.74     20.72 o
  -4  18   2    10561.72    10935.79    155.84 o
  -1  18   2     5603.58     5542.59    102.14 o
   2  18   2     1082.26      991.52     69.33 o
   5  18   2     7075.72     7142.74    166.74 o
   8  18   2     1027.50     1444.53    189.80 o
  11  18   2      944.44      782.10    204.03 o
  14  18   2      124.64      292.44    163.22 o
 -33  19   2        0.21       27.20    149.62 o
 -30  19   2      651.56      641.23    141.31 o
 -27  19   2     1449.76     1613.00     98.48 o
 -24  19   2     3716.76     3916.42    179.64 o
 -21  19   2      368.86      402.14     51.40 o
 -18  19   2     2030.85     1925.23     94.02 o
 -15  19   2     6785.18     6996.08    173.08 o
 -12  19   2    10468.41    10380.68    155.03 o
  -9  19   2    22775.43    23147.00    385.27 o
  -6  19   2      858.25      861.65     50.39 o
  -3  19   2     8391.48     9146.43    135.81 o
   0  19   2      518.90      474.08     46.68 o
   3  19   2      293.09      259.07     54.54 o
   6  19   2      565.31      597.48     84.25 o
   9  19   2      141.80       74.81    129.22 o
  12  19   2      811.75      462.46    183.62 o
 -32  20   2       35.23      100.12     99.34 o
 -29  20   2      140.31      238.03    100.99 o
 -26  20   2     5291.47     5973.00    168.85 o
 -23  20   2     9251.85     8841.11    208.78 o
 -20  20   2      479.25      433.84     50.02 o
 -17  20   2     5420.15     5331.38    193.38 o
 -14  20   2     1258.98     1583.82     73.52 o
 -11  20   2     6099.17     5880.82    125.67 o
  -8  20   2      198.89      291.86     38.84 o
  -5  20   2    13444.33    12829.32    181.72 o
  -2  20   2      249.20      210.96     50.16 o
   1  20   2     1371.39     1317.89     79.83 o
   4  20   2     6998.44     7112.23    192.33 o
   7  20   2       65.39       13.60    115.62 o
  10  20   2      762.07      686.89    204.03 o
  13  20   2       51.42      149.62    149.62 o
 -31  21   2      139.24      151.07    109.30 o
 -28  21   2       19.49       31.25     88.09 o
 -25  21   2      150.73      133.69     52.03 o
 -22  21   2      523.05      584.61    122.63 o
 -19  21   2      146.68       93.57     40.71 o
 -16  21   2     1375.85     1218.02     82.73 o
 -13  21   2      570.70      584.35     56.65 o
 -10  21   2       45.01       26.43     29.87 o
  -7  21   2    25965.73    25336.33    317.89 o
  -4  21   2     6647.42     6774.41    152.49 o
  -1  21   2      450.33      423.42     48.15 o
   2  21   2        8.37        0.00     32.57 o
   5  21   2        6.23       80.12     98.61 o
   8  21   2      897.41      884.12    210.83 o
  11  21   2        3.77       34.00    129.22 o
 -30  22   2       63.12      109.34    112.21 o
 -27  22   2     4726.78     4972.87    225.69 o
 -24  22   2       37.36       21.72     42.34 o
 -21  22   2       10.85       20.24     36.55 o
 -18  22   2       12.33        4.29     33.66 o
 -15  22   2      402.22      349.48     55.35 o
 -12  22   2      282.64      366.41     45.34 o
  -9  22   2     5459.22     5794.05    137.51 o
  -6  22   2    17734.13    17689.96    250.65 o
  -3  22   2       86.45       78.32     35.79 o
   0  22   2    18668.10    18683.70    337.09 o
   3  22   2      640.90      549.10     79.88 o
   6  22   2      528.42      754.90    190.43 o
   9  22   2     2155.19     2536.73    333.24 o
 -32  23   2     1000.86      944.01    180.22 o
 -29  23   2       48.87       17.46     88.87 o
 -26  23   2     1164.09     1472.80    123.69 o
 -23  23   2     2231.51     2087.02    110.59 o
 -20  23   2      115.38      140.76     45.76 o
 -17  23   2      558.69      608.83     65.21 o
 -14  23   2      196.43      235.01     41.97 o
 -11  23   2      127.91      135.42     44.41 o
  -8  23   2      162.82      157.08     41.49 o
  -5  23   2     2936.76     3039.85    114.03 o
  -2  23   2     5429.89     5715.19    135.72 o
   1  23   2     1396.49     1530.52     94.72 o
   4  23   2       89.06       54.41    136.02 o
   7  23   2       30.29        0.00    142.82 o
 -31  24   2      886.05      942.30    165.44 o
 -28  24   2      783.01      981.27    340.04 o
 -25  24   2     5305.04     6040.16    211.03 o
 -22  24   2     1790.44     1574.62    138.41 o
 -19  24   2      103.45      129.86     46.11 o
 -16  24   2     3018.16     3234.52    123.54 o
 -13  24   2     5903.08     6048.75    166.03 o
 -10  24   2      950.27     1041.76     69.91 o
  -7  24   2      413.88      378.54     53.14 o
  -4  24   2     1882.61     1741.01     90.23 o
  -1  24   2      486.74      504.14     72.86 o
   2  24   2      152.45      170.02    149.62 o
   5  24   2     1223.14     1237.76    251.63 o
   8  24   2      332.87      401.25    183.62 o
 -30  25   2      185.75      208.46    110.29 o
 -27  25   2      969.63     1492.37    187.55 o
 -24  25   2       27.00       52.75     55.88 o
 -21  25   2      180.44       71.76     43.62 o
 -18  25   2      924.57     1043.44     91.51 o
 -15  25   2     1106.20     1078.06    102.12 o
 -12  25   2     2629.23     2465.99    111.88 o
  -9  25   2     1202.88     1165.79     83.50 o
  -6  25   2      704.69      606.19     62.43 o
  -3  25   2     4513.76     4463.58    148.99 o
   0  25   2      164.10      265.24    149.62 o
   3  25   2      155.84      115.62    142.82 o
   6  25   2      739.57     1094.94    244.83 o
 -29  26   2       27.68       46.87     84.29 o
 -26  26   2      985.83     1141.71    113.03 o
 -23  26   2     1157.62     1084.18    128.91 o
 -20  26   2        1.20       19.22     44.76 o
 -17  26   2       13.22       18.58     40.22 o
 -14  26   2     7875.99     7825.83    193.16 o
 -11  26   2     4039.12     4573.67    147.52 o
  -8  26   2     1615.83     1672.90     93.15 o
  -5  26   2     1462.08     1429.90    112.86 o
  -2  26   2       81.08      231.23    136.02 o
   1  26   2       29.46       88.41    136.02 o
   4  26   2     1716.72     1924.65    306.04 o
 -28  27   2       62.77      137.76    102.01 o
 -25  27   2      471.19      583.31     94.21 o
 -22  27   2     1025.51     1125.55    125.62 o
 -19  27   2      171.39      265.85     74.13 o
 -16  27   2      412.63      426.00     68.43 o
 -13  27   2     1293.59     1172.48     97.18 o
 -10  27   2       63.33       54.99     53.38 o
  -7  27   2     1755.35     1723.25    136.87 o
  -4  27   2       14.90       23.12     84.05 o
  -1  27   2      249.71      673.29    183.62 o
   2  27   2     1460.85     1108.55    224.43 o
 -27  28   2     1330.76     1237.76    244.83 o
 -24  28   2     2283.23     2285.10    306.04 o
 -21  28   2       70.31       26.42     60.33 o
 -18  28   2     1358.59     1270.78    176.82 o
 -15  28   2      464.45      538.91    109.39 o
 -12  28   2     1695.71     1652.79    120.97 o
  -9  28   2      864.36      906.67    163.22 o
  -6  28   2     1210.97     1244.38    156.24 o
  -3  28   2       64.36       47.61    129.22 o
   0  28   2        9.52      102.01    142.82 o
 -26  29   2       19.52        0.00    122.42 o
 -23  29   2       91.12        0.00    122.42 o
 -20  29   2     1558.86     1645.82    272.04 o
 -17  29   2      998.62     1221.61    217.63 o
 -14  29   2       91.50        0.00    122.42 o
 -11  29   2      278.90       54.41    142.82 o
  -8  29   2     1250.19     1354.69    165.44 o
  -5  29   2      297.92      207.43    105.80 o
  -2  29   2        0.83      156.42    142.82 o
 -25  30   2      164.79      217.63    163.22 o
 -22  30   2      336.21      251.63    156.42 o
 -19  30   2        0.23        0.00     95.21 o
 -16  30   2      481.26      530.47    190.43 o
 -13  30   2       79.22        0.00    129.22 o
 -10  30   2      380.50      408.05    170.02 o
  -7  30   2      131.77      103.67     97.79 o
  -4  30   2      304.68      306.04    163.22 o
 -24  31   2       41.94        0.00    115.62 o
 -21  31   2      621.51      652.89    197.23 o
 -18  31   2     1020.24      741.30    204.03 o
 -15  31   2      173.47      136.02    142.82 o
 -12  31   2      571.33      639.28    190.43 o
  -9  31   2     1098.23     1298.97    251.63 o
  -6  31   2      508.61      985.02    154.91 o
 -23  32   2        0.01       27.20    129.22 o
 -20  32   2       91.58       40.81    149.62 o
 -17  32   2        6.45        6.80    129.22 o
 -14  32   2      401.25      564.47    204.03 o
 -11  32   2      116.60       68.01    142.82 o
  -8  32   2       48.13      190.43    149.62 o
 -19  33   2      553.78      435.26    204.03 o
 -16  33   2       78.92      210.83    163.22 o
 -13  33   2      438.31      292.44    183.62 o
   1   1   3    48010.34    49048.07   1183.36 o
  -1   2   3     9199.13     9079.20    292.44 o
   2   2   3    13464.95    13647.05    296.45 o
  -3   3   3   100155.76   101762.45   1199.94 o
   0   3   3     6517.82     6807.70    265.24 o
   3   3   3     4158.61     3641.09     66.79 o
  -5   4   3    23793.81    24198.23    320.24 o
  -2   4   3    56568.23    54717.35    835.79 o
   1   4   3     6352.16     6889.04    181.52 o
   4   4   3     8339.92     8356.07    131.80 o
  -7   5   3    24529.34    22735.66    227.99 o
  -4   5   3    13507.50    13639.50    216.49 o
  -1   5   3     7965.01     8263.74    223.58 o
   2   5   3     2066.40     2462.18     82.32 o
   5   5   3        7.40        7.07      8.35 o
  -9   6   3    13523.09    14454.93    207.41 o
  -6   6   3    15082.92    15635.90    165.41 o
  -3   6   3    11272.26    10051.01    126.51 o
   0   6   3      907.42      960.48     26.79 o
   3   6   3    26201.24    25693.99    298.16 o
   6   6   3      584.51      666.62     35.68 o
 -11   7   3     8813.93     8577.51    138.82 o
  -8   7   3    34495.65    33065.52    378.35 o
  -5   7   3    24485.16    25803.81    286.44 o
  -2   7   3     1302.11     1469.02     51.70 o
   1   7   3    25504.31    24611.31    272.46 o
   4   7   3     6799.53     6656.27     96.43 o
   7   7   3      412.94      588.82     44.54 o
 -13   8   3     1375.02     1512.18     57.92 o
 -10   8   3     6242.43     5952.47    103.57 o
  -7   8   3      537.98      585.15     28.30 o
  -4   8   3    42731.84    41146.77    401.17 o
  -1   8   3    32241.54    32892.85    325.68 o
   2   8   3      222.96      179.58     13.77 o
   5   8   3     5068.29     5328.03     87.52 o
   8   8   3    12656.81    12169.22    178.49 o
 -15   9   3    24572.30    23848.20    335.45 o
 -12   9   3     3899.53     4611.71     77.66 o
  -9   9   3      177.79       46.37     25.52 o
  -6   9   3       51.00      114.42     21.20 o
  -3   9   3    35509.39    35189.69    322.87 o
   0   9   3     5432.22     5575.22     75.21 o
   3   9   3     1365.08     1583.90     43.63 o
   6   9   3    23770.76    23214.32    311.34 o
   9   9   3      674.41      720.67     43.62 o
 -17  10   3      553.69      499.71     54.05 o
 -14  10   3    13759.98    13105.46    216.96 o
 -11  10   3     4742.26     4586.10     65.13 o
  -8  10   3    14500.56    15134.30    165.67 o
  -5  10   3     7825.83     7209.80     87.63 o
  -2  10   3    14562.47    14079.51    139.16 o
   1  10   3     3326.48     3396.34     56.05 o
   4  10   3     6868.26     6254.46     99.22 o
   7  10   3     3323.09     2870.89     71.20 o
  10  10   3      810.76      764.34     70.99 o
 -19  11   3    26720.45    26908.92    350.28 o
 -16  11   3     1587.90     1697.09     89.33 o
 -13  11   3    24932.69    25602.18    316.97 o
 -10  11   3    14201.41    13310.79    144.82 o
  -7  11   3    24044.92    23398.19    240.93 o
  -4  11   3     5913.09     5183.33     70.40 o
  -1  11   3      135.28      142.61     15.39 o
   2  11   3     5935.49     6285.07    115.99 o
   5  11   3     3040.79     3074.04     88.71 o
   8  11   3     2023.57     2093.92     75.57 o
  11  11   3     6497.57     6165.75    228.72 o
 -21  12   3      258.99      217.35     37.08 o
 -18  12   3       71.12       77.73     27.19 o
 -15  12   3      331.66      297.20     46.73 o
 -12  12   3     6484.63     6500.21    101.72 o
  -9  12   3    27170.38    28008.73    302.15 o
  -6  12   3     1250.23     1252.70     37.80 o
  -3  12   3       24.77       34.69     14.14 o
   0  12   3     2592.02     2445.05     52.40 o
   3  12   3      401.23      352.43     27.62 o
   6  12   3       81.26       68.98     18.99 o
   9  12   3    13077.44    13445.77    232.71 o
  12  12   3     2737.36     2845.61    107.60 o
 -23  13   3     6481.38     6328.26    171.89 o
 -20  13   3     2560.78     2406.04     85.21 o
 -17  13   3     1140.84     1100.80     74.60 o
 -14  13   3     1397.93     1388.86     52.74 o
 -11  13   3     9305.37     8989.77    115.33 o
  -8  13   3     6051.09     6650.85     91.80 o
  -5  13   3      136.46      136.81     19.67 o
  -2  13   3     1777.89     1783.54     49.05 o
   1  13   3     1260.37     1130.71     41.76 o
   4  13   3     2231.76     2250.37     59.95 o
   7  13   3     3953.56     4059.73    108.83 o
  10  13   3     3161.38     3385.38    110.70 o
  13  13   3      837.84      986.05     77.11 o
 -25  14   3      384.42      477.56     59.78 o
 -22  14   3      254.01      318.65     53.83 o
 -19  14   3     4059.24     3836.74    102.25 o
 -16  14   3      273.04      331.46     40.43 o
 -13  14   3     2645.68     2693.25     73.50 o
 -10  14   3    25375.50    25544.75    262.55 o
  -7  14   3    42126.82    43411.76    388.45 o
  -4  14   3     1569.37     1370.48     51.76 o
  -1  14   3     1979.27     1876.12     70.37 o
   2  14   3      447.34      559.68     38.01 o
   5  14   3      899.43      899.53     49.00 o
   8  14   3    10834.17    10954.29    241.92 o
  11  14   3      171.08      136.55     46.16 o
  14  14   3     1094.97     1154.94    114.57 o
 -27  15   3      197.97      251.41     55.36 o
 -24  15   3      904.04      888.34     84.87 o
 -21  15   3      521.80      553.85     51.72 o
 -18  15   3     7413.61     7997.94    188.47 o
 -15  15   3       48.73       26.93     25.02 o
 -12  15   3     3207.56     3045.43     71.11 o
  -9  15   3       76.56       93.17     16.77 o
  -6  15   3      916.75      685.65     43.95 o
  -3  15   3       13.60       37.50     18.10 o
   0  15   3     1770.58     1853.97     70.36 o
   3  15   3     5733.41     5287.79    107.53 o
   6  15   3      160.21      126.47     40.58 o
   9  15   3     1735.42     1722.07    104.61 o
  12  15   3       65.53       59.87     48.18 o
  15  15   3       90.64      174.23    100.65 o
 -29  16   3      453.04      442.86    121.99 o
 -26  16   3        4.43       44.84     46.82 o
 -23  16   3     5003.90     4997.58    155.80 o
 -20  16   3       18.16       14.62     29.47 o
 -17  16   3     2436.76     2317.21     90.70 o
 -14  16   3     3211.41     3094.92    165.89 o
 -11  16   3     5907.12     6005.09    108.61 o
  -8  16   3       73.44       82.07     21.91 o
  -5  16   3     5535.81     5079.91    115.07 o
  -2  16   3     3056.48     2705.83     79.09 o
   1  16   3      956.36      850.89     50.69 o
   4  16   3     1299.97     1304.74     70.53 o
   7  16   3      701.35      829.55    122.75 o
  10  16   3      382.60      263.55     58.53 o
  13  16   3      220.16      428.46    183.62 o
  16  16   3        1.39       47.61    142.82 o
 -31  17   3      930.34      950.75    148.70 o
 -28  17   3      319.82      306.04    110.61 o
 -25  17   3      501.07      334.87     62.72 o
 -22  17   3     1599.79     1506.36     79.62 o
 -19  17   3      996.78     1195.09    136.45 o
 -16  17   3       30.70       22.67     27.68 o
 -13  17   3      118.03      190.42     33.32 o
 -10  17   3     2664.37     2652.23     74.66 o
  -7  17   3       19.97       97.33     23.08 o
  -4  17   3     9757.62    10113.39    160.21 o
  -1  17   3     2028.62     1888.46     61.25 o
   2  17   3     1933.29     1887.37     66.26 o
   5  17   3      442.57      358.43     43.65 o
   8  17   3     5089.14     5121.45    246.77 o
  11  17   3       44.15       87.66     84.97 o
  14  17   3       88.22        0.00    122.42 o
 -30  18   3       26.38       43.93     88.87 o
 -27  18   3       26.19       41.94     86.16 o
 -24  18   3     5005.84     5055.79    160.14 o
 -21  18   3     6954.02     6999.71    150.55 o
 -18  18   3     1339.87     1159.03     76.57 o
 -15  18   3      768.41      808.20     55.73 o
 -12  18   3     1464.62     1343.82     65.03 o
  -9  18   3     1462.39     1497.87     56.01 o
  -6  18   3     6219.89     6051.78    124.04 o
  -3  18   3     3632.91     3573.37     83.91 o
   0  18   3      256.91      245.10     32.97 o
   3  18   3    10025.13     9640.89    168.16 o
   6  18   3      556.05      581.57     73.65 o
   9  18   3        2.49        0.00     76.65 o
  12  18   3      318.32      258.43    163.22 o
 -32  19   3     1731.42     2109.98    394.45 o
 -29  19   3       23.22       78.04     92.98 o
 -26  19   3       56.25        7.72     56.52 o
 -23  19   3       19.15       18.92     46.11 o
 -20  19   3      529.38      614.28     62.11 o
 -17  19   3     1596.82     1541.11     86.78 o
 -14  19   3     4115.06     4288.25    113.99 o
 -11  19   3     1062.73     1002.77     60.58 o
  -8  19   3        5.32       57.80     30.92 o
  -5  19   3     2693.79     2672.37     73.18 o
  -2  19   3     2659.10     2813.18     77.98 o
   1  19   3    17639.72    17513.09    217.53 o
   4  19   3       96.12      169.26     50.06 o
   7  19   3      666.21      672.30     68.28 o
  10  19   3     1084.37     1123.25    126.67 o
  13  19   3      202.38       88.41    142.82 o
 -31  20   3       43.08       16.74     92.95 o
 -28  20   3      275.70      326.15    110.29 o
 -25  20   3     1975.07     2245.20    123.95 o
 -22  20   3       58.12       79.42     37.87 o
 -19  20   3       12.17        2.18     34.09 o
 -16  20   3      436.27      449.33     67.87 o
 -13  20   3     1180.02     1207.07     71.38 o
 -10  20   3     2663.72     2390.02     80.98 o
  -7  20   3       82.02       75.07     26.07 o
  -4  20   3      241.28      248.67     33.54 o
  -1  20   3      768.05      683.21     58.92 o
   2  20   3     1461.83     1413.48    121.17 o
   5  20   3       60.11      130.97     44.06 o
   8  20   3      155.03      145.65     60.25 o
  11  20   3        1.88       95.21    129.22 o
 -30  21   3     1933.13     1787.18    275.44 o
 -27  21   3        0.02        0.00     84.05 o
 -24  21   3      708.36      568.31     72.90 o
 -21  21   3     1445.23     1488.45     91.84 o
 -18  21   3       70.85       59.65     37.93 o
 -15  21   3     3515.13     3530.98    108.98 o
 -12  21   3     4164.64     4024.00    111.71 o
  -9  21   3     6893.86     7106.14    221.01 o
  -6  21   3     7485.13     7672.74    126.30 o
  -3  21   3       42.90       63.99     31.29 o
   0  21   3      216.94      223.20     59.72 o
   3  21   3      745.91      713.09     64.22 o
   6  21   3     2155.10     2251.42    128.31 o
   9  21   3      351.89      605.28    204.03 o
 -32  22   3      122.37      260.53    123.93 o
 -29  22   3       32.35       35.70     95.82 o
 -26  22   3     1100.00     1206.85    161.60 o
 -23  22   3      748.04      793.45     85.73 o
 -20  22   3      476.49      695.54     67.94 o
 -17  22   3      457.54      458.85     54.40 o
 -14  22   3       21.21       21.02     30.88 o
 -11  22   3    14443.78    13509.62    227.86 o
  -8  22   3     1099.75     1347.10    117.04 o
  -5  22   3        0.28        0.68     27.44 o
  -2  22   3       38.29       79.68     33.41 o
   1  22   3     1242.81     1248.86     99.04 o
   4  22   3       49.20       50.96     49.31 o
   7  22   3       52.31        0.00    129.22 o
  10  22   3      412.46      639.28    204.03 o
 -31  23   3     2909.08     2621.20    237.13 o
 -28  23   3      342.01      367.12    120.87 o
 -25  23   3      797.46      817.94    139.21 o
 -22  23   3      265.67      261.04     66.52 o
 -19  23   3     8241.84     8357.26    197.88 o
 -16  23   3        7.16       18.41     32.88 o
 -13  23   3      906.63      868.27     83.55 o
 -10  23   3     1047.06     1129.56    109.94 o
  -7  23   3      811.07      828.85     57.43 o
  -4  23   3     2176.37     2001.32     86.18 o
  -1  23   3      697.46      697.19     77.86 o
   2  23   3      215.24      278.60     61.33 o
   5  23   3      182.78      110.79     69.00 o
   8  23   3        0.90        0.00    122.42 o
 -30  24   3      874.89      808.94    151.87 o
 -27  24   3      193.94      170.02    103.31 o
 -24  24   3     1377.00     1216.25    158.48 o
 -21  24   3        0.51        3.63     37.41 o
 -18  24   3       39.92       40.81     39.35 o
 -15  24   3      359.64      381.58     66.72 o
 -12  24   3     6966.89     6619.71    175.72 o
  -9  24   3       43.45        0.00     32.90 o
  -6  24   3     2294.39     2224.43     89.01 o
  -3  24   3     2211.99     2126.43     91.86 o
   0  24   3      268.79      303.70     64.97 o
   3  24   3       63.21       97.85     55.95 o
   6  24   3        4.30      102.01    136.02 o
 -29  25   3     1422.23     1276.94    176.18 o
 -26  25   3       55.69       94.53     95.82 o
 -23  25   3      134.32       20.40     76.94 o
 -20  25   3       11.88        0.00     35.11 o
 -17  25   3     2504.94     2675.78    108.03 o
 -14  25   3     3727.00     4006.11    155.97 o
 -11  25   3      153.94      121.11     47.80 o
  -8  25   3     2158.34     2160.53    110.16 o
  -5  25   3      301.78      385.14     65.90 o
  -2  25   3      639.73      711.44    106.42 o
   1  25   3      703.40      626.55     82.28 o
   4  25   3     1033.65     1142.55    244.83 o
 -28  26   3      214.35       95.72     92.98 o
 -25  26   3      359.75      496.96    121.99 o
 -22  26   3        0.31       32.97     79.24 o
 -19  26   3       35.88       28.21     43.73 o
 -16  26   3      198.75      296.69     55.86 o
 -13  26   3      115.64      119.14     49.57 o
 -10  26   3      109.06      241.03     60.86 o
  -7  26   3     3706.70     4181.97    131.83 o
  -4  26   3      598.58      722.83     75.08 o
  -1  26   3        7.27       54.41     51.36 o
   2  26   3     2614.95     2713.56    340.04 o
 -27  27   3       78.49        0.00     88.87 o
 -24  27   3      943.91      925.20    146.61 o
 -21  27   3      120.16       74.81    122.42 o
 -18  27   3      524.25      491.68     85.45 o
 -15  27   3      145.54      137.04     93.21 o
 -12  27   3       32.48       73.01     50.27 o
  -9  27   3     1482.46     1455.93    109.70 o
  -6  27   3     1216.30     1280.20    106.53 o
  -3  27   3      936.70      920.31    103.68 o
   0  27   3       14.42        0.00    115.62 o
 -29  28   3        1.15       22.14    102.64 o
 -26  28   3     1185.53      984.02    161.05 o
 -23  28   3      323.86      340.04    156.42 o
 -20  28   3      781.68     1135.75    231.23 o
 -17  28   3      774.84      908.76    167.31 o
 -14  28   3       14.26        6.70     49.48 o
 -11  28   3       69.02      218.13     64.04 o
  -8  28   3     1303.62     1270.23    131.82 o
  -5  28   3       49.92       14.49     64.05 o
  -2  28   3      142.43       95.21    142.82 o
   1  28   3       65.67        0.00    142.82 o
 -28  29   3       64.57      160.47    129.22 o
 -25  29   3      146.85       34.00    136.02 o
 -22  29   3      144.16      108.81    129.22 o
 -19  29   3     1882.84     1809.04    265.24 o
 -16  29   3        0.21        3.50     79.24 o
 -13  29   3      295.76      248.47    142.82 o
 -10  29   3     1602.47     1605.01    251.63 o
  -7  29   3      413.11      204.03    149.62 o
  -4  29   3      165.25       81.61    129.22 o
  -1  29   3       33.03        0.00    129.22 o
 -24  30   3        0.67        0.00    122.42 o
 -21  30   3     1139.81     1673.02    278.84 o
 -18  30   3       95.30      102.01    149.62 o
 -15  30   3      456.95      537.35    234.63 o
 -12  30   3      211.48       68.01    136.02 o
  -9  30   3      236.30      238.03    163.22 o
  -6  30   3      163.89      360.45    163.22 o
 -23  31   3       17.77        0.00    129.22 o
 -20  31   3      273.63      278.84    163.22 o
 -17  31   3       17.61       70.79    105.47 o
 -14  31   3     1969.46     2557.14    340.04 o
 -11  31   3       29.15        0.00    136.02 o
  -8  31   3       23.22       95.21    149.62 o
 -22  32   3      167.32       68.01    156.42 o
 -19  32   3        0.70        0.00    136.02 o
 -16  32   3      941.57      632.48    204.03 o
 -13  32   3      406.48      278.84    163.22 o
 -10  32   3      631.69      924.92    231.23 o
  -1   1   4    44092.23    45025.00    483.39 o
  -3   2   4     5154.39     5060.35    119.70 o
   0   2   4     3426.95     2961.09     87.14 o
  -5   3   4    37429.48    37864.21    480.61 o
  -2   3   4    23565.13    23457.20    342.41 o
   1   3   4     7960.93     7473.84    117.60 o
  -7   4   4     6402.17     6803.78    170.80 o
  -4   4   4     2836.30     1887.60     94.34 o
  -1   4   4    66930.70    68083.60    758.38 o
   2   4   4    32825.64    33954.54    460.59 o
  -9   5   4     2603.64     3460.74     56.60 o
  -6   5   4     1578.68     1693.14     71.66 o
  -3   5   4    19010.98    19688.91    320.99 o
   0   5   4    31092.60    30782.47    373.84 o
   3   5   4     2422.78     2820.74     56.27 o
 -11   6   4     3141.21     3377.45    144.53 o
  -8   6   4    24231.78    25622.26    255.61 o
  -5   6   4     1573.27     1800.96     73.47 o
  -2   6   4     7335.03     6889.90    213.99 o
   1   6   4    43972.79    44593.25    408.30 o
   4   6   4    38075.04    40262.51    466.70 o
 -13   7   4      163.80      225.07     35.29 o
 -10   7   4     2003.40     1675.75     65.88 o
  -7   7   4    23261.85    23988.87    246.27 o
  -4   7   4      915.40      899.93     59.54 o
  -1   7   4      358.19      243.24     22.52 o
   2   7   4     8594.83     9345.11    131.69 o
   5   7   4    27769.88    28155.26    396.57 o
 -15   8   4    25751.42    27157.19    416.06 o
 -12   8   4    15413.74    16288.51    267.11 o
  -9   8   4      829.14      978.74     42.67 o
  -6   8   4    40634.39    43018.89    381.19 o
  -3   8   4    15124.62    13420.43    159.60 o
   0   8   4    13231.83    13347.81    166.03 o
   3   8   4       50.71       34.58     21.83 o
   6   8   4     8684.52     9762.20    187.48 o
 -17   9   4     1244.64     1405.56     60.15 o
 -14   9   4    11832.92    11315.03    304.18 o
 -11   9   4   108355.59   113253.59   1340.36 o
  -8   9   4    37148.74    39474.07    457.47 o
  -5   9   4    16503.24    18081.67    182.53 o
  -2   9   4       90.33      105.55     18.01 o
   1   9   4        5.01       28.81     22.92 o
   4   9   4    12639.76    12821.61    165.37 o
   7   9   4     3609.16     4258.64     83.61 o
 -19  10   4        2.66       22.55     23.57 o
 -16  10   4    16980.43    17433.58    334.88 o
 -13  10   4    36149.93    36305.58    586.21 o
 -10  10   4    17474.92    17146.92    265.26 o
  -7  10   4    49607.14    51241.08    577.74 o
  -4  10   4     5441.69     5101.46     79.08 o
  -1  10   4      127.50       70.67     17.38 o
   2  10   4     1415.88     1370.34     55.89 o
   5  10   4     1043.32     1310.03     51.61 o
   8  10   4      126.53      185.45     26.42 o
 -21  11   4     2694.28     2507.08     87.52 o
 -18  11   4        0.63       64.74     24.26 o
 -15  11   4     9141.65     9383.04    225.09 o
 -12  11   4    12746.11    14571.14    279.76 o
  -9  11   4    47043.41    48170.45    531.75 o
  -6  11   4     2680.03     3500.09     68.20 o
  -3  11   4     5304.02     4854.21     85.67 o
   0  11   4     8782.51     9461.01    146.24 o
   3  11   4     6466.27     6864.99     96.93 o
   6  11   4     3483.81     3549.15     82.12 o
   9  11   4      118.00       85.50     25.45 o
 -23  12   4     8779.80     9112.27    275.57 o
 -20  12   4    16065.36    15635.83    307.25 o
 -17  12   4       17.40        0.00     34.58 o
 -14  12   4    10484.29    10850.47    248.05 o
 -11  12   4     8518.12     9176.10    176.35 o
  -8  12   4    78280.45    82692.56    899.20 o
  -5  12   4     1066.86     1234.89     62.86 o
  -2  12   4     1337.08     1592.24     46.08 o
   1  12   4     1040.35     1071.83     46.65 o
   4  12   4    16797.45    16713.95    208.16 o
   7  12   4     1374.51     1600.81     61.02 o
  10  12   4    12491.94    12780.74    217.46 o
 -25  13   4    12672.41    12846.08    272.80 o
 -22  13   4        6.49       31.99     46.46 o
 -19  13   4      185.32      224.71     72.07 o
 -16  13   4    13745.59    14608.56    421.53 o
 -13  13   4    18763.67    19110.08    306.90 o
 -10  13   4      532.26      590.29     46.69 o
  -7  13   4     9692.01     9253.82    135.45 o
  -4  13   4    14091.53    14874.52    213.00 o
  -1  13   4     7611.20     6602.56     85.25 o
   2  13   4       27.74       45.60     18.26 o
   5  13   4       33.35       30.23     19.91 o
   8  13   4      811.73      867.50     51.22 o
  11  13   4      660.97      683.91    114.85 o
 -27  14   4      630.83      601.30     81.47 o
 -24  14   4     2599.59     2639.07    127.35 o
 -21  14   4     3683.92     3425.48    125.55 o
 -18  14   4    11516.73    11139.22    265.14 o
 -15  14   4     1342.84     1731.69    121.23 o
 -12  14   4     1181.99     1549.30     80.03 o
  -9  14   4      422.31      738.95     45.20 o
  -6  14   4     2412.71     2746.59     70.75 o
  -3  14   4     3706.80     3515.50     60.66 o
   0  14   4     8708.58     8602.31    161.60 o
   3  14   4       32.46       26.63     19.02 o
   6  14   4     1264.35     1163.44     61.92 o
   9  14   4      686.64      561.97    108.06 o
  12  14   4      367.35      286.17     51.12 o
 -29  15   4     1676.47     1796.65    147.93 o
 -26  15   4      272.72      354.67     60.98 o
 -23  15   4     3229.47     3003.02    168.84 o
 -20  15   4     4884.56     4463.95    171.94 o
 -17  15   4       67.01        5.62     44.49 o
 -14  15   4     1909.99     2092.89    100.90 o
 -11  15   4    30635.95    31070.27    461.67 o
  -8  15   4    71990.29    71288.30    710.45 o
  -5  15   4      288.59      211.06     28.57 o
  -2  15   4      684.95      679.79     37.85 o
   1  15   4     5611.72     5468.46     85.60 o
   4  15   4     4301.72     4438.91     94.98 o
   7  15   4      764.77      898.72     56.22 o
  10  15   4     2818.17     3231.68    154.93 o
  13  15   4       23.07       80.37     66.51 o
 -31  16   4      908.54      785.62    151.87 o
 -28  16   4      140.82      165.45     77.15 o
 -25  16   4       12.92       31.32     44.72 o
 -22  16   4     1086.93     1081.54     81.59 o
 -19  16   4      963.91      885.89     83.51 o
 -16  16   4    14131.41    14820.09    355.64 o
 -13  16   4        1.56       38.63     32.03 o
 -10  16   4     7615.06     7913.98    112.89 o
  -7  16   4    18046.95    17340.34    206.87 o
  -4  16   4      632.01      611.61     39.89 o
  -1  16   4     4047.82     3843.91     76.81 o
   2  16   4      216.45      163.36     27.99 o
   5  16   4     1559.43     1564.12     67.74 o
   8  16   4       15.99       26.76     43.08 o
  11  16   4     1978.22     1840.16    131.54 o
  14  16   4     2232.21     1972.12    203.32 o
 -30  17   4       85.14       25.63     92.95 o
 -27  17   4       33.19       57.88     62.58 o
 -24  17   4      230.05      139.42     48.06 o
 -21  17   4     3086.33     3464.92    154.65 o
 -18  17   4      383.60      255.46     58.55 o
 -15  17   4     2789.36     3051.12    129.57 o
 -12  17   4     9744.64    10059.34    173.99 o
  -9  17   4     9673.83    10154.29    145.79 o
  -6  17   4     1980.67     1832.98     73.57 o
  -3  17   4     1736.63     1723.72     67.10 o
   0  17   4      310.77      282.44     29.97 o
   3  17   4     1954.22     1846.77     74.46 o
   6  17   4       66.23       60.99     38.29 o
   9  17   4     1088.72      970.07     87.53 o
  12  17   4      440.74      630.22    102.36 o
  15  17   4       87.45      278.84    170.02 o
 -32  18   4       38.85        0.00    129.22 o
 -29  18   4        0.76       23.80     86.56 o
 -26  18   4     1680.31     1684.52    145.74 o
 -23  18   4       39.57       30.20     45.39 o
 -20  18   4     1765.75     1538.49    117.53 o
 -17  18   4     5783.77     6170.83    361.24 o
 -14  18   4    14870.93    15251.95    340.35 o
 -11  18   4    14434.43    14645.05    262.92 o
  -8  18   4     1575.39     1573.21     56.53 o
  -5  18   4      192.22      120.81     23.48 o
  -2  18   4      464.67      401.17     36.65 o
   1  18   4       88.87       72.13     27.00 o
   4  18   4        7.40       12.52     27.14 o
   7  18   4     6088.41     6023.67    181.92 o
  10  18   4     1316.24     1070.59    148.15 o
  13  18   4      106.81        0.00    129.22 o
 -31  19   4     1845.53     1765.31    208.98 o
 -28  19   4     1664.80     1519.61    133.04 o
 -25  19   4      142.67      127.40     57.38 o
 -22  19   4     4520.76     4510.05    184.05 o
 -19  19   4     1247.99     1485.35    132.40 o
 -16  19   4     2526.55     2576.15    117.30 o
 -13  19   4     7823.10     7779.13    156.31 o
 -10  19   4     3709.40     3245.71     86.24 o
  -7  19   4     2264.64     2365.85     70.52 o
  -4  19   4     1149.99     1201.30     55.35 o
  -1  19   4       69.12       50.19     22.17 o
   2  19   4      883.45      823.13     65.90 o
   5  19   4     5761.02     5693.16    171.81 o
   8  19   4     5317.40     5317.86    262.99 o
  11  19   4       87.07        0.00    122.42 o
 -30  20   4      511.00      629.97    139.42 o
 -27  20   4      301.51      280.19    115.10 o
 -24  20   4        0.19       17.85     44.63 o
 -21  20   4       84.35        0.00     46.03 o
 -18  20   4     1651.56     1671.04    161.44 o
 -15  20   4     4055.52     3656.81    267.98 o
 -12  20   4     4479.95     4180.90    111.55 o
  -9  20   4     1615.00     1683.49     92.60 o
  -6  20   4      298.45      379.19     50.07 o
  -3  20   4     9960.96     9802.84    249.72 o
   0  20   4     9129.17     8954.85    164.45 o
   3  20   4      550.12      702.76     68.87 o
   6  20   4       60.68       45.39     56.39 o
   9  20   4      610.88      807.22    234.63 o
  12  20   4        0.10       13.60    149.62 o
 -32  21   4        3.57       61.96    106.21 o
 -29  21   4      113.50        6.80     81.33 o
 -26  21   4      309.59      360.82     83.35 o
 -23  21   4     6742.96     6689.49    270.29 o
 -20  21   4     4633.30     4936.77    257.92 o
 -17  21   4      212.94      227.52     54.53 o
 -14  21   4     4735.08     4822.20    164.81 o
 -11  21   4       65.37       78.55     32.06 o
  -8  21   4     2833.84     2906.01     82.45 o
  -5  21   4     4300.79     4408.00    102.91 o
  -2  21   4     5966.67     5618.99    111.61 o
   1  21   4      127.00      125.64     53.48 o
   4  21   4     5679.19     5651.91    183.05 o
   7  21   4     1471.89     1541.11    302.64 o
  10  21   4      781.45      761.70    224.43 o
 -31  22   4     3299.27     3602.73    275.82 o
 -28  22   4     3174.37     3806.38    897.72 o
 -25  22   4      316.24      325.53     86.83 o
 -22  22   4      132.47      150.16     62.84 o
 -19  22   4      518.65      342.88     70.86 o
 -16  22   4     1230.89     1070.22     87.10 o
 -13  22   4    16940.36    16691.77    317.42 o
 -10  22   4     2884.24     2844.74    132.81 o
  -7  22   4       19.48       20.59     26.05 o
  -4  22   4       26.72        5.36     26.87 o
  -1  22   4     1031.63      896.01     83.99 o
   2  22   4     1085.21     1248.57    139.39 o
   5  22   4     6846.17     7523.57    264.04 o
   8  22   4     1338.92     1298.97    265.24 o
 -30  23   4     3191.69     3358.83    280.55 o
 -27  23   4      379.91      333.24    115.42 o
 -24  23   4      988.30     1134.02    118.89 o
 -21  23   4      131.38      232.12     64.05 o
 -18  23   4      374.72      277.02     68.46 o
 -15  23   4     1715.63     1485.18    102.39 o
 -12  23   4    11089.61    10656.10    241.77 o
  -9  23   4    10305.09    10032.54    203.99 o
  -6  23   4     2090.71     1885.80     97.97 o
  -3  23   4      197.78      194.68     49.80 o
   0  23   4        6.26       24.43     48.00 o
   3  23   4     1506.54     1833.85    151.87 o
   6  23   4       53.81      175.80    115.62 o
 -29  24   4      680.13      595.96    149.62 o
 -26  24   4      272.09      319.64    176.82 o
 -23  24   4      263.93      239.30    102.64 o
 -20  24   4     1593.02     1193.84    135.52 o
 -17  24   4      107.66       92.53     50.68 o
 -14  24   4     5079.77     5141.35    168.12 o
 -11  24   4      858.53      929.01     87.61 o
  -8  24   4      336.93      410.08     63.10 o
  -5  24   4      154.34       94.63     44.27 o
  -2  24   4      130.59      168.22     78.53 o
   1  24   4     1810.27     1908.87    148.97 o
   4  24   4      156.07      306.53     99.62 o
   7  24   4      274.95      292.44    197.23 o
 -28  25   4        5.18       42.24     89.86 o
 -25  25   4      264.74      335.61    110.29 o
 -22  25   4        4.24        0.00     76.49 o
 -19  25   4       57.85       11.33     50.96 o
 -16  25   4        6.05       29.35     45.04 o
 -13  25   4     3336.80     3288.81    144.77 o
 -10  25   4     4239.75     4288.27    250.94 o
  -7  25   4    11155.72    11101.27    246.75 o
  -4  25   4      562.19      576.64     67.04 o
  -1  25   4      281.29      174.38     78.76 o
   2  25   4     1384.41     1642.46    174.59 o
   5  25   4      490.58      516.87    197.23 o
 -27  26   4      381.69      362.08    117.65 o
 -24  26   4      235.10      490.18    126.83 o
 -21  26   4        8.01        0.00     73.50 o
 -18  26   4      427.94      689.11    143.19 o
 -15  26   4     2455.10     2773.56    152.98 o
 -12  26   4      706.55      646.64     91.85 o
  -9  26   4     3604.80     3624.04    175.81 o
  -6  26   4        4.57        0.00     52.96 o
  -3  26   4       49.16       54.18     70.65 o
   0  26   4        8.78       45.61     81.33 o
   3  26   4       13.75       13.60    149.62 o
 -29  27   4        0.10      141.52    156.42 o
 -26  27   4      231.38      275.94    112.32 o
 -23  27   4      252.16      373.20    115.11 o
 -20  27   4     1778.05     1847.83    196.46 o
 -17  27   4      552.92      834.32    136.49 o
 -14  27   4      100.46       53.12     88.09 o
 -11  27   4     3052.02     3211.02    234.63 o
  -8  27   4     1096.31      983.11    110.83 o
  -5  27   4       18.45       18.11     56.89 o
  -2  27   4       53.03      171.31     88.09 o
   1  27   4       66.56       75.88     89.86 o
 -28  28   4     1654.38     1695.09    199.24 o
 -25  28   4      242.21      207.58    110.29 o
 -22  28   4       48.21        0.00     86.16 o
 -19  28   4      395.45      183.62    149.62 o
 -16  28   4      219.60      129.22    100.65 o
 -13  28   4        1.20        0.00     81.75 o
 -10  28   4       35.16        0.00     90.99 o
  -7  28   4      411.23      286.87     83.86 o
  -4  28   4      127.61      158.86    119.02 o
  -1  28   4       54.83       77.32     90.99 o
 -27  29   4      928.52      766.16    151.87 o
 -24  29   4      928.74      904.52    210.83 o
 -21  29   4       43.18        0.00    122.42 o
 -18  29   4       24.45       77.95     92.95 o
 -15  29   4      836.14      809.07    141.80 o
 -12  29   4        9.22        9.94     93.68 o
  -9  29   4      132.78       91.56     97.79 o
  -6  29   4      474.41      782.10    170.02 o
  -3  29   4       38.96        0.00     80.07 o
 -23  30   4      206.28      163.22    149.62 o
 -20  30   4        0.11        0.00    136.02 o
 -17  30   4      124.28       51.69     95.82 o
 -14  30   4     2084.15     2009.15    197.17 o
 -11  30   4       10.96       38.77     95.82 o
  -8  30   4      143.47      115.62    136.02 o
  -5  30   4      591.86      421.66    156.42 o
 -22  31   4     1371.26     1543.80    278.84 o
 -19  31   4      253.78      401.25    183.62 o
 -16  31   4      257.13      133.70    149.62 o
 -13  31   4        0.08       59.04    105.47 o
 -10  31   4      572.98      625.68    204.03 o
 -21  32   4        3.03      170.02    156.42 o
 -18  32   4      898.21      543.73    139.46 o
 -15  32   4      786.81      922.54    153.89 o
 -12  32   4     1240.11     1468.99    258.43 o
   0   1   5    74185.08    71886.89    739.93 o
  -2   2   5     3898.18     3966.90     93.66 o
   1   2   5     7717.73     7617.80    136.19 o
  -4   3   5    82694.95    83125.45    851.50 o
  -1   3   5     1457.86     1169.04     56.06 o
   2   3   5    32601.73    35072.03    400.42 o
  -6   4   5     6883.91     6709.91    106.71 o
  -3   4   5     2083.16     2406.75     93.47 o
   0   4   5     8416.75     8458.11    159.68 o
   3   4   5    10294.49     9339.70    133.65 o
  -8   5   5    34329.28    34901.38    477.92 o
  -5   5   5     5582.83     5371.95    118.69 o
  -2   5   5     2300.89     2352.96     68.67 o
   1   5   5     1521.62     1514.62     51.83 o
   4   5   5    14688.89    15279.66    192.00 o
 -10   6   5    10273.98    11311.90    133.22 o
  -7   6   5     5867.69     6448.71    143.97 o
  -4   6   5     9873.06    10516.20    164.60 o
  -1   6   5     1390.64     1587.61     50.87 o
   2   6   5      332.60      508.34     27.31 o
   5   6   5      980.92     1003.44     46.43 o
 -12   7   5     3585.55     3616.95    129.57 o
  -9   7   5     6716.92     5854.63     91.33 o
  -6   7   5    13058.72    12866.09    224.90 o
  -3   7   5      500.28      463.20     43.60 o
   0   7   5     1322.08     1292.14     46.82 o
   3   7   5    20950.65    20326.38    238.71 o
   6   7   5     1711.65     1551.46     80.59 o
 -14   8   5      176.87      166.10     46.14 o
 -11   8   5    40271.28    40217.80    482.00 o
  -8   8   5    46416.93    46393.24    436.12 o
  -5   8   5      279.95      403.65     36.62 o
  -2   8   5    15800.76    15921.73    395.90 o
   1   8   5    16016.24    16254.11    202.76 o
   4   8   5     7217.98     7353.18    135.72 o
   7   8   5     4858.99     4572.50    136.14 o
 -16   9   5      119.01      171.75     45.21 o
 -13   9   5      528.89      633.70     46.91 o
 -10   9   5      332.08      377.00     29.75 o
  -7   9   5      548.60      699.51     28.61 o
  -4   9   5       77.68       38.50     18.77 o
  -1   9   5      901.59      934.34     35.58 o
   2   9   5      725.71      828.19     41.44 o
   5   9   5     2117.02     2339.99    103.19 o
   8   9   5      378.73      400.42     50.16 o
 -18  10   5     2388.88     2072.07    118.50 o
 -15  10   5       58.67       54.29     40.45 o
 -12  10   5       50.50       59.69     35.34 o
  -9  10   5     5262.39     5322.56    127.60 o
  -6  10   5       37.29       13.93     11.49 o
  -3  10   5      554.62      664.11     30.85 o
   0  10   5    11601.27    11472.27    183.60 o
   3  10   5      589.49      586.05     39.39 o
   6  10   5        2.81        0.00     24.32 o
   9  10   5      535.37      655.82     55.28 o
 -20  11   5      801.56      837.43     69.22 o
 -17  11   5     6068.35     6322.63    197.69 o
 -14  11   5      912.15      971.52     72.55 o
 -11  11   5      149.56       46.27     25.10 o
  -8  11   5     3308.21     3061.77     83.64 o
  -5  11   5     8156.83     8310.49    110.97 o
  -2  11   5     2987.80     2888.23     67.62 o
   1  11   5    19530.65    20162.91    301.86 o
   4  11   5      511.88      475.22     43.26 o
   7  11   5     1084.22      983.89     68.08 o
  10  11   5      514.33      489.08     64.39 o
 -22  12   5     3110.79     3065.99    188.47 o
 -19  12   5     1124.44      941.62     87.09 o
 -16  12   5     1371.08     1224.32     94.79 o
 -13  12   5    20438.40    19897.44    332.07 o
 -10  12   5    21004.76    20931.65    284.12 o
  -7  12   5     4206.24     4226.04     82.44 o
  -4  12   5       15.27       24.26     20.11 o
  -1  12   5     1159.45     1161.69     75.43 o
   2  12   5       76.16       96.70     27.98 o
   5  12   5     4061.40     4174.46    114.38 o
   8  12   5        0.93       21.56     32.39 o
  11  12   5       76.16       35.98     44.82 o
 -24  13   5     1759.76     1617.18    104.64 o
 -21  13   5      299.76      335.98     74.60 o
 -18  13   5       50.34       96.04     67.13 o
 -15  13   5     1823.00     1706.87     91.17 o
 -12  13   5    11088.68    11241.78    225.93 o
  -9  13   5    11174.04    11146.00    155.51 o
  -6  13   5        8.86        3.10     18.24 o
  -3  13   5    34881.45    34129.91    351.02 o
   0  13   5     1289.24     1279.37     55.85 o
   3  13   5     5061.50     5242.99    124.02 o
   6  13   5      643.85      616.42     57.40 o
   9  13   5     2447.83     2304.38    111.45 o
  12  13   5     1663.06     1691.40    108.82 o
 -26  14   5       68.26       11.68     61.84 o
 -23  14   5       69.62       87.61     47.76 o
 -20  14   5        1.41        0.00     43.55 o
 -17  14   5     4169.27     3822.50    213.10 o
 -14  14   5    19412.07    18680.02    313.66 o
 -11  14   5      996.51     1186.41     57.67 o
  -8  14   5       21.96       57.22     35.81 o
  -5  14   5     5172.07     5005.12    106.40 o
  -2  14   5     6588.98     6626.93    157.71 o
   1  14   5      166.10       94.80     24.61 o
   4  14   5     1581.36     1567.43     68.43 o
   7  14   5       78.74       93.81     44.75 o
  10  14   5     1396.63     1067.46    103.35 o
  13  14   5      317.24      189.39     55.56 o
 -28  15   5       69.32       38.03     67.54 o
 -25  15   5      652.56      688.37     77.12 o
 -22  15   5      166.19      138.05     51.22 o
 -19  15   5     2982.68     2826.19    141.50 o
 -16  15   5     4823.39     4434.90    137.99 o
 -13  15   5     1654.87     1706.32     89.26 o
 -10  15   5     3031.67     3328.05     91.08 o
  -7  15   5     6795.48     7371.71    131.20 o
  -4  15   5     5130.39     5211.00    115.93 o
  -1  15   5        0.16       46.57     22.04 o
   2  15   5       64.64       82.07     29.20 o
   5  15   5     2715.11     2646.78     92.63 o
   8  15   5     2807.07     3028.77    168.90 o
  11  15   5      326.87      285.05     61.63 o
  14  15   5     1066.18     1279.29    130.48 o
 -30  16   5      902.23     1077.52    124.32 o
 -27  16   5     6603.79     7033.81    244.78 o
 -24  16   5       67.52      101.79     50.67 o
 -21  16   5     1198.39     1248.38    107.77 o
 -18  16   5      975.47     1027.16     97.67 o
 -15  16   5     4006.89     4053.20    132.03 o
 -12  16   5      595.81      593.58     65.60 o
  -9  16   5        1.20       15.10     24.74 o
  -6  16   5        4.67       21.62     22.63 o
  -3  16   5       64.97       81.42     27.39 o
   0  16   5     1264.10     1329.64     58.47 o
   3  16   5     7994.64     8349.91    156.83 o
   6  16   5      307.12      401.19     47.14 o
   9  16   5      339.62      233.09     50.38 o
  12  16   5      841.27      857.00    109.19 o
  15  16   5       38.08       48.41     75.85 o
 -29  17   5      719.38      790.54    111.88 o
 -26  17   5       30.12        0.00     57.85 o
 -23  17   5       20.74        6.23     41.11 o
 -20  17   5    16918.00    16414.55    367.67 o
 -17  17   5      666.78      742.68     76.04 o
 -14  17   5      765.38      680.90     70.41 o
 -11  17   5      157.73      191.49     38.26 o
  -8  17   5     3703.61     3664.99     94.23 o
  -5  17   5     1141.84     1198.17     68.11 o
  -2  17   5      646.52      688.13     47.75 o
   1  17   5      113.02       88.76     34.44 o
   4  17   5       40.52       42.24     32.07 o
   7  17   5     1370.89     1376.32     77.99 o
  10  17   5      522.78      636.37     77.91 o
  13  17   5        0.54       25.53     66.52 o
 -31  18   5      370.54      223.30    114.22 o
 -28  18   5     1053.40      897.88    134.69 o
 -25  18   5     2897.76     2974.96    176.66 o
 -22  18   5      270.96      242.93     68.70 o
 -19  18   5      490.07      510.35     79.73 o
 -16  18   5     1316.81     1189.30     90.85 o
 -13  18   5      933.02      845.79     77.64 o
 -10  18   5      309.01      217.70     39.46 o
  -7  18   5       87.02       47.51     27.84 o
  -4  18   5     4998.13     5146.63    110.17 o
  -1  18   5     6154.97     5833.69    147.86 o
   2  18   5        4.56       22.52     33.69 o
   5  18   5      184.35      107.13     64.10 o
   8  18   5     3121.17     3285.88    148.02 o
  11  18   5      901.24      683.44    138.47 o
 -30  19   5      450.49      445.15    130.61 o
 -27  19   5       10.95       46.68     66.51 o
 -24  19   5     1275.42     1222.27    114.85 o
 -21  19   5      804.00      822.79     93.23 o
 -18  19   5      973.75      956.52     93.15 o
 -15  19   5    10450.30    10369.21    236.16 o
 -12  19   5       28.50       62.80     43.91 o
  -9  19   5      123.32      172.96     37.95 o
  -6  19   5     5992.22     5794.48    122.96 o
  -3  19   5        0.11       36.21     29.60 o
   0  19   5     3123.42     3080.88    108.31 o
   3  19   5     4825.70     4915.67    134.52 o
   6  19   5      238.84      214.28     52.70 o
   9  19   5        9.06       16.06     67.74 o
  12  19   5      195.41       66.07     97.93 o
 -29  20   5        0.74       22.21     65.36 o
 -26  20   5      337.00      270.25     79.78 o
 -23  20   5      313.62      215.26     68.06 o
 -20  20   5      740.63      799.05     91.86 o
 -17  20   5      831.17      856.60     97.09 o
 -14  20   5     2214.85     2234.45    129.68 o
 -11  20   5     1547.76     1521.67     80.95 o
  -8  20   5     3036.60     3029.02     97.31 o
  -5  20   5      705.43      692.32     51.44 o
  -2  20   5     1279.52     1178.42     68.20 o
   1  20   5     8573.61     9111.37    183.42 o
   4  20   5     3971.27     4138.83    131.80 o
   7  20   5     1217.41     1304.50    173.42 o
  10  20   5      209.71       32.96     92.95 o
 -31  21   5      310.27      315.15    125.74 o
 -28  21   5      547.45      475.71     97.07 o
 -25  21   5      439.23      473.43     88.26 o
 -22  21   5       51.38       46.39     53.85 o
 -19  21   5     2219.25     1945.07    133.97 o
 -16  21   5      573.84      638.78     74.15 o
 -13  21   5     6876.40     6460.60    183.22 o
 -10  21   5     1305.20     1079.47     73.81 o
  -7  21   5      485.75      582.21     63.70 o
  -4  21   5    10245.09     9441.79    165.60 o
  -1  21   5     1349.89     1449.24     86.06 o
   2  21   5     2583.25     2633.66    120.90 o
   5  21   5      655.89      554.64    101.16 o
   8  21   5        0.08       13.60     76.94 o
 -30  22   5        2.52       75.13     98.61 o
 -27  22   5      731.28      688.55    106.61 o
 -24  22   5     2466.00     2666.03    231.42 o
 -21  22   5       16.59       11.36     48.30 o
 -18  22   5      446.24      451.92     68.26 o
 -15  22   5      263.58      186.04     69.96 o
 -12  22   5     3962.48     4260.19    151.48 o
  -9  22   5      788.03      911.14     73.49 o
  -6  22   5     1594.49     1479.97     81.72 o
  -3  22   5      392.54      221.47     43.40 o
   0  22   5      323.89      164.86     48.43 o
   3  22   5       20.15       63.85     56.29 o
   6  22   5      786.12      793.45    114.58 o
   9  22   5      123.52      170.81    101.31 o
 -29  23   5      558.87      710.07    149.62 o
 -26  23   5       19.47       32.09     63.41 o
 -23  23   5     1139.70     1205.87    165.44 o
 -20  23   5      264.45      147.94     63.89 o
 -17  23   5     1722.28     1442.22    112.89 o
 -14  23   5      142.00       83.71     52.17 o
 -11  23   5     5977.35     6344.45    161.26 o
  -8  23   5     3724.86     3261.53    112.14 o
  -5  23   5        8.12       13.57     32.68 o
  -2  23   5      433.41      359.21     63.81 o
   1  23   5     7191.29     7720.89    215.78 o
   4  23   5      676.02      817.30    116.41 o
   7  23   5       77.77      131.70    132.03 o
 -28  24   5     1274.61     1698.46    196.99 o
 -25  24   5      757.59     1009.21    161.05 o
 -22  24   5      378.78      359.41    109.36 o
 -19  24   5      135.23      103.11     55.40 o
 -16  24   5        8.35        5.57     44.84 o
 -13  24   5     1895.13     1752.73    126.63 o
 -10  24   5     2082.12     2415.87    109.29 o
  -7  24   5       55.87       38.42     39.22 o
  -4  24   5      237.80      206.12     49.90 o
  -1  24   5     2379.13     2369.40    165.21 o
   2  24   5      244.50      210.32     89.59 o
   5  24   5     1096.70     1075.80    200.08 o
 -27  25   5      591.52      493.07    138.47 o
 -24  25   5      232.85      183.95    241.43 o
 -21  25   5        6.18        6.80     76.94 o
 -18  25   5      203.60      164.69     57.66 o
 -15  25   5      772.12      596.30     78.13 o
 -12  25   5      206.82      298.17     68.71 o
  -9  25   5      142.20      180.79     52.76 o
  -6  25   5       77.70      125.49     46.57 o
  -3  25   5     1735.34     1506.78    133.35 o
   0  25   5       61.88       23.89     72.94 o
   3  25   5        0.43       98.89     80.71 o
 -29  26   5      128.09      282.24    139.42 o
 -26  26   5      551.12      426.47    119.02 o
 -23  26   5       12.28       44.81     81.33 o
 -20  26   5     1139.96     1203.96    165.86 o
 -17  26   5      137.73      279.52     89.63 o
 -14  26   5       29.50       79.14     55.99 o
 -11  26   5     1250.35     1190.16    187.55 o
  -8  26   5      497.46      473.17     71.61 o
  -5  26   5     1671.37     1759.51    140.95 o
  -2  26   5      378.59      234.45     84.10 o
   1  26   5     1885.10     1967.11    161.58 o
 -28  27   5       13.56      107.37    109.30 o
 -25  27   5        0.37       77.63     96.40 o
 -22  27   5      188.25      107.82     96.40 o
 -19  27   5      461.60      450.65    103.06 o
 -16  27   5      912.78      933.63    153.44 o
 -13  27   5      431.31      178.79    108.12 o
 -10  27   5       23.39       62.86     88.87 o
  -7  27   5        1.27       27.49     69.42 o
  -4  27   5       12.57        0.00     60.90 o
  -1  27   5        2.06        6.68     73.89 o
 -27  28   5      230.44      238.03    110.61 o
 -24  28   5       56.76       47.08     92.95 o
 -21  28   5     1554.03     1726.51    194.72 o
 -18  28   5      684.64      744.69    139.21 o
 -15  28   5     3407.54     3247.18    242.82 o
 -12  28   5        0.24       62.37     97.79 o
  -9  28   5      404.03      454.20     88.92 o
  -6  28   5      635.01      623.42    200.63 o
  -3  28   5      357.74      310.28     93.82 o
 -26  29   5      156.80       46.15     99.62 o
 -23  29   5        1.84      101.86    102.64 o
 -20  29   5        1.33       61.21    136.02 o
 -17  29   5     1020.03     1185.27    161.05 o
 -14  29   5     1101.27     1576.30    227.83 o
 -11  29   5      266.93      384.25    125.03 o
  -8  29   5       74.79       26.94     76.86 o
  -5  29   5      135.82      259.03    122.42 o
 -22  30   5       27.19        0.00    129.22 o
 -19  30   5       56.85      108.81    110.29 o
 -16  30   5       22.55       10.45     98.50 o
 -13  30   5        6.36       40.16    100.65 o
 -10  30   5      339.05      628.67    141.80 o
  -7  30   5      329.55      310.80    221.03 o
 -21  31   5     1905.86     2441.52    326.44 o
 -18  31   5      203.27      203.36    180.22 o
 -15  31   5      515.67      401.12    248.23 o
 -12  31   5       12.23       12.61     97.79 o
  -9  31   5      578.28      639.28    197.23 o
   0   0   6     4937.23     4398.49    452.26 o
   1   1   6   111038.02   115415.22   1121.28 o
  -1   2   6     2176.26     2697.07     76.47 o
   2   2   6    71673.38    71165.88    798.03 o
  -3   3   6     1010.02      965.31     63.29 o
   0   3   6    28300.95    28544.02    335.22 o
   3   3   6      198.25      101.62     25.54 o
  -5   4   6        9.59       57.44     22.29 o
  -2   4   6    14853.57    16826.25    222.49 o
   1   4   6      286.06      497.83     53.18 o
   4   4   6      641.92      987.03     51.80 o
  -7   5   6        3.15       43.98     24.31 o
  -4   5   6    12901.64    13279.39    185.34 o
  -1   5   6    15351.14    16576.04    218.52 o
   2   5   6     1296.67      934.66     51.01 o
   5   5   6       52.94        4.78     17.07 o
  -9   6   6    40033.88    41851.64    457.13 o
  -6   6   6    11288.48    11582.48    195.01 o
  -3   6   6     3483.98     3349.30     87.99 o
   0   6   6      302.05       56.04     19.15 o
   3   6   6      130.12      127.48     16.37 o
   6   6   6      501.47      650.81     84.12 o
 -11   7   6     1637.06     1458.64     49.79 o
  -8   7   6     5638.25     5527.96    118.62 o
  -5   7   6     7561.27     6890.08    174.03 o
  -2   7   6    20149.73    19013.60    242.00 o
   1   7   6    17509.77    18972.09    244.54 o
   4   7   6    31665.41    31886.58    350.54 o
   7   7   6     7476.95     7205.77    173.84 o
 -13   8   6      114.80       54.24     30.17 o
 -10   8   6     8273.47     8272.24    192.78 o
  -7   8   6    46403.30    49070.89    581.56 o
  -4   8   6     1139.37     1158.14     52.86 o
  -1   8   6    10780.53    10436.17    189.82 o
   2   8   6    10031.92    11226.45    153.06 o
   5   8   6      825.90     1219.39     90.31 o
   8   8   6      295.85      232.13     58.90 o
 -15   9   6     1180.08     1063.77     80.49 o
 -12   9   6       14.63       21.58     24.63 o
  -9   9   6     2174.12     2033.61     47.19 o
  -6   9   6     1357.56     1614.86    181.14 o
  -3   9   6     3223.74     2910.37    122.02 o
   0   9   6     2682.85     2519.13     59.80 o
   3   9   6    15552.53    16627.59    248.18 o
   6   9   6      102.31       64.80     38.24 o
   9   9   6     1015.61      953.36     78.47 o
 -17  10   6      404.76      494.24     60.49 o
 -14  10   6     1127.08     1196.47     69.24 o
 -11  10   6      666.05      599.36     60.83 o
  -8  10   6     3055.61     3406.56     78.56 o
  -5  10   6     1227.79     1310.82     68.51 o
  -2  10   6     9575.29     9975.63    136.88 o
   1  10   6      259.33      227.00     35.09 o
   4  10   6     5165.15     5103.19    144.24 o
   7  10   6       33.04       38.91     36.91 o
  10  10   6        0.33        9.98     34.98 o
 -19  11   6       52.86       57.94     48.64 o
 -16  11   6     9970.39    10537.15    256.67 o
 -13  11   6     2427.03     2502.22    141.35 o
 -10  11   6     3140.01     3143.32    128.67 o
  -7  11   6     2287.48     2091.78     64.42 o
  -4  11   6        9.53       13.85     23.80 o
  -1  11   6     4581.50     4574.02    113.55 o
   2  11   6    13471.21    12852.39    216.14 o
   5  11   6       41.54       61.14     30.95 o
   8  11   6      265.92      272.22     53.03 o
  11  11   6     7244.09     7567.49    195.62 o
 -21  12   6    11149.99    10783.89    235.04 o
 -18  12   6     9290.90     9444.35    495.82 o
 -15  12   6     1678.84     1870.97    147.24 o
 -12  12   6     4779.39     4879.66    157.44 o
  -9  12   6     9887.38    10338.81    147.19 o
  -6  12   6     4968.41     5568.98    102.40 o
  -3  12   6      369.43      249.97     50.44 o
   0  12   6     2207.16     2449.58    103.99 o
   3  12   6      196.27      104.55     33.14 o
   6  12   6      314.06      318.97     49.03 o
   9  12   6      191.18      152.55     47.31 o
  12  12   6      393.98      274.60     60.41 o
 -23  13   6      147.16       55.58     47.05 o
 -20  13   6     2575.63     2455.92    137.64 o
 -17  13   6     4548.41     4802.44    172.82 o
 -14  13   6    11932.69    11987.63    238.74 o
 -11  13   6     4675.69     4497.79    104.52 o
  -8  13   6     7276.70     6992.33    119.65 o
  -5  13   6        2.39        6.19     21.20 o
  -2  13   6     6315.95     6399.02    113.61 o
   1  13   6      610.44      667.79     59.50 o
   4  13   6     5838.36     5731.68    159.67 o
   7  13   6     1095.52     1351.05     83.51 o
  10  13   6       16.19       21.78     44.82 o
  13  13   6        0.03        2.61     63.01 o
 -25  14   6      508.84      535.30     74.91 o
 -22  14   6        0.97        0.00     52.76 o
 -19  14   6     3454.06     3389.36    153.96 o
 -16  14   6    14824.10    14992.50    285.92 o
 -13  14   6     8458.25     8772.50    197.89 o
 -10  14   6      782.56      718.36     50.61 o
  -7  14   6      896.46      768.19     61.34 o
  -4  14   6     2482.51     2685.80     82.54 o
  -1  14   6     2221.46     2237.67     72.86 o
   2  14   6     3026.43     2932.72    152.80 o
   5  14   6     1403.97     1279.46     77.99 o
   8  14   6      487.77      532.56     61.30 o
  11  14   6     3961.95     4266.95    167.86 o
  14  14   6       68.56      163.65     88.26 o
 -27  15   6       60.88       34.75     70.02 o
 -24  15   6       29.50       19.32     42.07 o
 -21  15   6     4088.09     4085.44    173.89 o
 -18  15   6        0.61       98.49     61.69 o
 -15  15   6     7657.00     6925.54    180.99 o
 -12  15   6    26650.89    26609.49    482.43 o
  -9  15   6    37799.07    38655.80    501.86 o
  -6  15   6       21.40        4.53     22.29 o
  -3  15   6     4418.67     4553.11    100.14 o
   0  15   6     4148.73     3963.12    101.62 o
   3  15   6     2856.70     3254.88    111.00 o
   6  15   6     1239.84     1168.85     80.23 o
   9  15   6       52.72       13.38     47.62 o
  12  15   6       10.16       54.70     66.78 o
  15  15   6      495.52      542.54    105.95 o
 -29  16   6     1123.47     1122.08    129.80 o
 -26  16   6      142.62       26.04     62.66 o
 -23  16   6       61.36       77.83     60.91 o
 -20  16   6       22.49       15.64     49.92 o
 -17  16   6     5967.28     6329.85    179.10 o
 -14  16   6      688.27      719.21     76.57 o
 -11  16   6      325.90      225.93     41.60 o
  -8  16   6     2749.81     2677.99     82.70 o
  -5  16   6       61.84       19.00     31.26 o
  -2  16   6     3942.28     3724.93    152.65 o
   1  16   6      284.57      222.46     42.42 o
   4  16   6     3428.33     3372.90    122.46 o
   7  16   6       34.26       37.24     45.63 o
  10  16   6     3389.98     3039.13    183.41 o
  13  16   6        4.78       93.82     69.06 o
 -31  17   6      114.56      153.93     81.86 o
 -28  17   6        9.34       35.70     65.97 o
 -25  17   6       91.76       45.41     63.59 o
 -22  17   6     4622.56     4078.86    207.99 o
 -19  17   6     2137.24     2141.26    136.02 o
 -16  17   6       34.59       35.30     44.84 o
 -13  17   6        2.43       13.73     33.25 o
 -10  17   6     6623.88     6590.72    145.04 o
  -7  17   6      152.68       63.72     31.23 o
  -4  17   6       31.39        4.43     28.54 o
  -1  17   6     7806.64     7845.41    145.15 o
   2  17   6     6853.45     7516.14    209.86 o
   5  17   6       58.22       25.71     43.63 o
   8  17   6     1459.41     1685.09    139.39 o
  11  17   6      338.24      195.85     98.11 o
  14  17   6     1018.92      796.00    120.58 o
 -30  18   6       92.05       73.27     74.93 o
 -27  18   6       57.41       41.10     63.89 o
 -24  18   6     1210.12     1001.81    110.72 o
 -21  18   6     3113.69     2968.95    159.83 o
 -18  18   6      403.39      515.72    136.45 o
 -15  18   6     6107.47     5668.06    276.82 o
 -12  18   6     6145.78     6035.22    203.06 o
  -9  18   6      565.10      516.78     51.71 o
  -6  18   6        4.30       21.96     30.04 o
  -3  18   6     8928.57     8686.43    155.01 o
   0  18   6      199.09      236.79     54.49 o
   3  18   6      217.59      135.45     49.17 o
   6  18   6      196.70      143.52     55.38 o
   9  18   6      983.64     1044.11     94.54 o
  12  18   6     1456.32     1612.16    148.68 o
 -29  19   6       90.17       53.23     76.20 o
 -26  19   6     1380.48     1569.88    172.86 o
 -23  19   6     5614.08     5882.79    288.53 o
 -20  19   6      108.30       63.01     55.88 o
 -17  19   6      294.15      443.87     65.25 o
 -14  19   6     3782.90     3571.86    142.88 o
 -11  19   6     1121.75      913.89     65.84 o
  -8  19   6     1438.17     1313.03     78.16 o
  -5  19   6        5.80        3.44     28.84 o
  -2  19   6     1240.56     1223.94     67.33 o
   1  19   6       10.14       72.66     41.57 o
   4  19   6    23660.25    24121.46    350.42 o
   7  19   6      639.64      610.17     72.35 o
  10  19   6       15.51       32.99     74.04 o
 -28  20   6       23.94       36.25     67.16 o
 -25  20   6      180.24      172.68    110.29 o
 -22  20   6       35.91       44.57     58.86 o
 -19  20   6     9487.09    10058.62    282.09 o
 -16  20   6     1144.32     1011.89     86.29 o
 -13  20   6    16489.64    15534.36    261.02 o
 -10  20   6    10900.64     9987.02    197.43 o
  -7  20   6     2299.80     2278.43     97.35 o
  -4  20   6      920.85     1021.51     63.38 o
  -1  20   6      847.41      723.41     63.79 o
   2  20   6     2538.29     2287.40    108.12 o
   5  20   6        9.45       40.42     43.89 o
   8  20   6       29.68        0.00     66.52 o
 -30  21   6       13.78       26.99     76.76 o
 -27  21   6      925.01      817.21    112.30 o
 -24  21   6      692.35      788.12    143.31 o
 -21  21   6     2338.16     2587.32    162.60 o
 -18  21   6      318.16      432.96     71.64 o
 -15  21   6      201.49      316.49     63.41 o
 -12  21   6     4181.71     4060.47    128.27 o
  -9  21   6     7956.87     7757.44    185.90 o
  -6  21   6        4.97       34.57     32.94 o
  -3  21   6      214.63      184.14     41.78 o
   0  21   6     2475.71     2611.54    109.05 o
   3  21   6      872.09      954.46     78.21 o
   6  21   6       89.31       82.54     80.91 o
   9  21   6      546.34      558.05    129.22 o
 -29  22   6      420.08      429.96    119.87 o
 -26  22   6       27.64       57.81     73.78 o
 -23  22   6      658.57      579.15    136.02 o
 -20  22   6      651.22      693.13    142.80 o
 -17  22   6     1096.01     1479.15    160.00 o
 -14  22   6     8814.02     8665.38    221.22 o
 -11  22   6      769.29      928.68     74.98 o
  -8  22   6       50.54       72.67     39.74 o
  -5  22   6      805.16      779.42     61.88 o
  -2  22   6     1170.33     1090.65     80.50 o
   1  22   6     5647.49     5832.07    156.78 o
   4  22   6      603.79      795.56    139.43 o
   7  22   6       74.73       86.00     81.89 o
 -28  23   6      247.66      439.09    100.24 o
 -25  23   6     1036.86      873.41    155.79 o
 -22  23   6       15.51       89.98     92.95 o
 -19  23   6      219.60      140.45     58.45 o
 -16  23   6        3.75        2.09     45.47 o
 -13  23   6     4725.34     4388.03    181.60 o
 -10  23   6     7654.24     7865.54    290.09 o
  -7  23   6     2792.55     2615.96    120.29 o
  -4  23   6        0.11        5.03     39.58 o
  -1  23   6       98.91      136.46     53.94 o
   2  23   6       86.02      239.69    123.82 o
   5  23   6     1303.97     1603.47    154.92 o
 -27  24   6      116.46      147.78     78.80 o
 -24  24   6       37.45       49.40     90.99 o
 -21  24   6       97.68      101.20     99.62 o
 -18  24   6        0.60       81.20     56.92 o
 -15  24   6      221.90      167.21     59.59 o
 -12  24   6      656.30      445.87     89.39 o
  -9  24   6     1123.07     1135.57     85.19 o
  -6  24   6     2277.44     2289.65    103.08 o
  -3  24   6      946.63      807.23     83.24 o
   0  24   6     2795.53     2990.78    186.81 o
   3  24   6      491.51      559.78    115.91 o
 -26  25   6      414.64      276.20    125.82 o
 -23  25   6       56.60        0.00     86.16 o
 -20  25   6      662.32      674.37    114.41 o
 -17  25   6      624.93      476.39     75.37 o
 -14  25   6      376.44      316.74     91.24 o
 -11  25   6      124.45      154.79     51.23 o
  -8  25   6      103.44      146.72     46.78 o
  -5  25   6      605.49      613.78     84.95 o
  -2  25   6        0.56        0.00     65.63 o
   1  25   6     1061.38     1117.33    163.97 o
 -25  26   6      506.33      548.56    139.46 o
 -22  26   6      322.68       61.94     88.87 o
 -19  26   6      429.65      242.92     91.24 o
 -16  26   6     2424.57     2130.49    162.42 o
 -13  26   6     5006.73     4208.42    168.89 o
 -10  26   6      188.08      173.54     49.71 o
  -7  26   6      128.66       87.08     70.07 o
  -4  26   6      106.28       66.10     73.33 o
  -1  26   6      836.37     1039.50    144.51 o
 -24  27   6      413.55      288.44    121.99 o
 -21  27   6      250.21      233.69    112.93 o
 -18  27   6      102.11       20.47     77.74 o
 -15  27   6     1359.79     1169.19    134.77 o
 -12  27   6     2752.77     2451.17    363.85 o
  -9  27   6      329.45      145.35     75.70 o
  -6  27   6      302.28      291.11     99.74 o
  -3  27   6     1655.54     1758.31    155.04 o
 -23  28   6      511.37      332.33    124.76 o
 -20  28   6       90.91      185.11     97.43 o
 -17  28   6       91.24       77.94     82.27 o
 -14  28   6      852.85      996.10    156.24 o
 -11  28   6      301.87      309.44    146.22 o
  -8  28   6       14.02        0.00     67.66 o
  -5  28   6      103.33       66.07     92.67 o
 -22  29   6        0.70        3.16    102.64 o
 -19  29   6     1112.70     1111.96    168.31 o
 -16  29   6       93.82       61.21     96.18 o
 -13  29   6     1712.22     1635.71    189.91 o
 -10  29   6       10.17       31.14     70.46 o
  -7  29   6       12.85      125.98     92.67 o
 -21  30   6      821.58      999.73    231.23 o
 -18  30   6     5209.46     5063.57    290.67 o
 -15  30   6     1511.06     1395.67    184.72 o
 -12  30   6      225.42      466.61    166.62 o
  -9  30   6       66.76       65.07     80.79 o
 -17  31   6     1111.47     1034.95    173.42 o
 -14  31   6        1.21      115.62    115.62 o
  -1   1   7     2420.71     2720.81     75.06 o
  -3   2   7    34252.23    36572.89    392.65 o
   0   2   7    11074.42    11475.46    172.26 o
  -5   3   7     8269.05     7448.52    142.91 o
  -2   3   7    15280.26    15778.81    216.81 o
   1   3   7     2404.45     2000.30     75.35 o
  -7   4   7     3302.02     2993.61    107.97 o
  -4   4   7    19774.14    20757.20    290.37 o
  -1   4   7      302.81      408.06     50.69 o
   2   4   7     8927.49     9129.02    159.67 o
  -9   5   7    11100.53    10466.77    171.94 o
  -6   5   7     5585.58     5522.99    101.95 o
  -3   5   7     3393.08     3411.29    120.78 o
   0   5   7    29830.56    30517.13    332.47 o
   3   5   7      386.02      304.13     38.88 o
 -11   6   7    32324.78    32661.37    424.74 o
  -8   6   7     7915.10     8323.07    150.41 o
  -5   6   7    11016.92    10314.49    161.11 o
  -2   6   7     6382.20     6020.95    124.53 o
   1   6   7    24236.16    23567.90    293.02 o
   4   6   7       76.44       42.01     30.38 o
 -13   7   7      311.23      278.80     57.61 o
 -10   7   7        2.69       18.62     25.48 o
  -7   7   7     4249.17     3534.38     91.36 o
  -4   7   7    36369.81    35746.12    413.52 o
  -1   7   7     1406.99     1552.91     76.69 o
   2   7   7     1008.22     1186.65     84.67 o
   5   7   7     1110.19     1183.68     90.89 o
 -15   8   7    14581.50    15041.74    286.80 o
 -12   8   7     6724.79     6673.23    128.64 o
  -9   8   7       83.43       89.52     29.72 o
  -6   8   7    10876.31    10837.65    345.87 o
  -3   8   7     9119.88     9005.39    168.20 o
   0   8   7      562.55      468.43     44.77 o
   3   8   7      330.42      235.21     47.73 o
   6   8   7     1550.91     1869.41    129.57 o
 -17   9   7      202.21       77.55     44.41 o
 -14   9   7     4882.10     4728.50    154.02 o
 -11   9   7        7.81       72.87     43.28 o
  -8   9   7      577.81      518.72     53.39 o
  -5   9   7    32319.40    31062.08    367.73 o
  -2   9   7     4358.18     4045.94    107.51 o
   1   9   7       80.70       74.61     37.93 o
   4   9   7        6.90       28.77     32.51 o
   7   9   7      182.45      198.61     48.66 o
 -19  10   7      452.80      454.56     66.36 o
 -16  10   7     4602.96     4310.32    139.49 o
 -13  10   7     1470.84     1838.01    108.49 o
 -10  10   7     5019.71     4790.82    150.11 o
  -7  10   7     3187.40     3048.59    125.32 o
  -4  10   7      415.65      397.76     46.61 o
  -1  10   7      280.79      212.60     44.62 o
   2  10   7     3690.48     3725.42    125.09 o
   5  10   7     1216.04     1218.27    108.96 o
   8  10   7     1317.40     1431.00     97.72 o
 -21  11   7      344.76      318.94     91.29 o
 -18  11   7      160.00      142.67     48.19 o
 -15  11   7     1075.33     1022.14     72.24 o
 -12  11   7     2133.21     2108.49     79.97 o
  -9  11   7     9766.64     9189.87    212.81 o
  -6  11   7    27804.51    26772.52    418.73 o
  -3  11   7    11246.43    10590.11    262.93 o
   0  11   7     3376.76     3279.96    116.46 o
   3  11   7      112.37       83.13     37.95 o
   6  11   7     1192.39     1282.26     90.65 o
   9  11   7       32.01       32.49     36.90 o
 -23  12   7       58.02       55.17     49.99 o
 -20  12   7     3593.36     3871.00    171.82 o
 -17  12   7     2069.87     1863.20    122.65 o
 -14  12   7        0.27        0.00     50.74 o
 -11  12   7      346.17      253.54     38.71 o
  -8  12   7     2885.48     2838.61     80.24 o
  -5  12   7     9889.00    10082.46    242.42 o
  -2  12   7     1552.75     1758.58     96.98 o
   1  12   7        7.87       18.78     29.55 o
   4  12   7        8.57       18.87     29.55 o
   7  12   7     8457.44     8739.60    185.32 o
  10  12   7     2144.81     2394.24    112.83 o
 -25  13   7       14.61        0.00     54.61 o
 -22  13   7        2.72        3.62     51.61 o
 -19  13   7     2057.84     1710.01    130.74 o
 -16  13   7     1860.09     1970.16    108.39 o
 -13  13   7      825.09      860.72     98.28 o
 -10  13   7     1889.94     1567.93     99.14 o
  -7  13   7     6766.51     7000.44    177.52 o
  -4  13   7     5200.26     5118.65    130.64 o
  -1  13   7     1512.53     1528.08     62.73 o
   2  13   7     2742.02     2557.81    198.65 o
   5  13   7     9550.96     9937.31    200.01 o
   8  13   7       94.98       92.76     43.65 o
  11  13   7     4435.14     4488.43    162.58 o
 -27  14   7       61.33       67.73     72.35 o
 -24  14   7      500.27      645.00    113.20 o
 -21  14   7     3835.78     3869.94    304.51 o
 -18  14   7       52.77       69.53     55.06 o
 -15  14   7     4066.12     3897.07    133.32 o
 -12  14   7     1963.77     1609.53     88.25 o
  -9  14   7     7685.72     7673.12    256.70 o
  -6  14   7     4402.94     4436.26     97.70 o
  -3  14   7     1277.87     1235.15     58.11 o
   0  14   7      234.86      276.79     38.15 o
   3  14   7     2830.86     2809.82    108.70 o
   6  14   7     1983.58     1918.13     99.86 o
   9  14   7      847.08      784.75     75.27 o
  12  14   7     1211.31     1268.20    127.82 o
 -29  15   7      222.68      257.73     89.96 o
 -26  15   7      428.88      441.48     91.61 o
 -23  15   7        0.06        0.00     45.09 o
 -20  15   7     3602.62     3631.60    167.51 o
 -17  15   7     1410.42     1653.60    104.30 o
 -14  15   7     1689.10     1629.08    129.10 o
 -11  15   7      311.15      210.29     49.46 o
  -8  15   7     7332.62     6946.67    167.72 o
  -5  15   7     1932.78     1775.91     73.49 o
  -2  15   7     9547.22     9346.32    157.57 o
   1  15   7     1657.46     1698.26     82.92 o
   4  15   7      593.24      447.36    103.07 o
   7  15   7     3384.73     3454.20    127.40 o
  10  15   7       55.33       83.56     69.80 o
  13  15   7        2.07       24.75     73.78 o
 -28  16   7      508.30      684.61    105.59 o
 -25  16   7       15.07        3.61     58.27 o
 -22  16   7      128.59       50.25     60.11 o
 -19  16   7     1037.56     1359.29    140.85 o
 -16  16   7    15996.40    15548.23    307.46 o
 -13  16   7     5338.92     5302.49    178.02 o
 -10  16   7     6333.86     6170.38    195.91 o
  -7  16   7    19113.84    18519.57    289.11 o
  -4  16   7     5124.54     5384.42    124.41 o
  -1  16   7       37.24       50.23     34.51 o
   2  16   7      160.09      112.90     43.80 o
   5  16   7      133.80       42.02     45.14 o
   8  16   7     1868.31     2009.85    112.28 o
  11  16   7      136.12      138.91     92.98 o
  14  16   7       92.66       29.47     74.60 o
 -30  17   7       69.11       24.46     74.04 o
 -27  17   7        8.97       38.23     65.35 o
 -24  17   7       49.41       68.57     57.92 o
 -21  17   7     1018.62     1074.15    115.51 o
 -18  17   7       39.64       71.95     52.62 o
 -15  17   7       51.82        7.38     45.04 o
 -12  17   7      436.60      409.60     62.94 o
  -9  17   7     1933.82     1890.46    112.89 o
  -6  17   7      684.19      690.15     64.36 o
  -3  17   7      977.55     1115.41     64.19 o
   0  17   7    10107.16    10382.03    235.71 o
   3  17   7      419.81      416.07     56.24 o
   6  17   7      277.81      213.95     55.78 o
   9  17   7       19.94       97.52     72.35 o
  12  17   7      684.03      758.72    116.89 o
 -29  18   7       93.34       39.49     67.90 o
 -26  18   7     1245.76     1215.85    124.53 o
 -23  18   7       44.54       41.60     59.01 o
 -20  18   7     2257.02     2107.75    330.34 o
 -17  18   7       95.25        9.92     48.08 o
 -14  18   7     6756.71     7025.24    243.70 o
 -11  18   7     9556.79     9357.66    217.41 o
  -8  18   7     3545.81     3323.35    133.71 o
  -5  18   7     9975.80     9715.66    187.70 o
  -2  18   7    10404.54    11006.97    182.50 o
   1  18   7      459.92      452.97     68.33 o
   4  18   7      806.62      838.15     77.29 o
   7  18   7     2531.98     2631.04    207.12 o
  10  18   7     1342.34     1459.77    180.11 o
 -28  19   7      800.20      712.94    113.08 o
 -25  19   7       46.70      141.52    100.65 o
 -22  19   7       20.62       40.62     56.94 o
 -19  19   7       63.98        8.46     47.23 o
 -16  19   7       51.09       96.92     52.17 o
 -13  19   7     2283.81     2254.38    117.17 o
 -10  19   7       97.72      153.72    104.26 o
  -7  19   7     4029.95     3698.79    136.34 o
  -4  19   7      194.32      169.80     49.20 o
  -1  19   7     1326.97     1123.11     89.69 o
   2  19   7        1.61       18.41     43.51 o
   5  19   7     1517.42     1505.11    110.18 o
   8  19   7        3.00       22.00     58.38 o
 -27  20   7       39.85       39.40     70.60 o
 -24  20   7      232.47      202.64    105.47 o
 -21  20   7      105.72       22.09     55.88 o
 -18  20   7      710.43      987.06     97.45 o
 -15  20   7     6034.65     5854.52    187.19 o
 -12  20   7      960.70      702.18     78.40 o
  -9  20   7     6520.50     6330.63    176.31 o
  -6  20   7        7.98       22.37     41.20 o
  -3  20   7     1338.19     1455.84    101.97 o
   0  20   7     8416.58     8305.13    208.09 o
   3  20   7      520.72      598.18     80.91 o
   6  20   7       46.59      153.93     70.98 o
   9  20   7       16.93       18.72     69.80 o
 -29  21   7       15.34       10.21     66.52 o
 -26  21   7       86.17       47.77     97.79 o
 -23  21   7     4368.71     3577.15    267.25 o
 -20  21   7      679.50      792.96    157.74 o
 -17  21   7      565.52      529.20     73.92 o
 -14  21   7       39.83        9.05     44.52 o
 -11  21   7        0.24       35.00     49.34 o
  -8  21   7      103.35       67.84     54.32 o
  -5  21   7       88.63       51.03     39.00 o
  -2  21   7     2523.91     2357.91    124.63 o
   1  21   7       35.25       90.25     59.16 o
   4  21   7       41.50       92.59     58.72 o
   7  21   7       57.42       79.27     63.20 o
 -28  22   7      251.07      331.46     94.83 o
 -25  22   7       10.58       24.52     79.24 o
 -22  22   7     1690.67     1979.81    208.98 o
 -19  22   7       31.68       32.20     59.86 o
 -16  22   7      101.34      109.45     58.05 o
 -13  22   7       17.76       18.83     38.72 o
 -10  22   7        0.23       38.25     49.90 o
  -7  22   7      264.97      211.81     58.50 o
  -4  22   7      285.90      302.90     64.70 o
  -1  22   7      451.97      350.63     81.31 o
   2  22   7      161.35      409.54     75.96 o
   5  22   7     3176.69     2997.91    242.83 o
 -27  23   7     1087.78     1279.40    186.28 o
 -24  23   7     1306.15     1504.18    234.63 o
 -21  23   7     1835.38     2178.62    217.82 o
 -18  23   7      103.09      102.76     82.46 o
 -15  23   7     1411.02     1508.33    112.64 o
 -12  23   7       29.44      132.92     44.82 o
  -9  23   7        0.71       33.30     55.78 o
  -6  23   7      308.10      308.45     58.99 o
  -3  23   7      863.60     1313.48    201.23 o
   0  23   7      545.95      792.82     89.15 o
   3  23   7      246.10      176.08     82.28 o
 -26  24   7      533.89      821.69    158.48 o
 -23  24   7        0.14        0.00     86.16 o
 -20  24   7      103.34      143.09     86.63 o
 -17  24   7        4.07       22.52     51.69 o
 -14  24   7       10.38       34.00     51.38 o
 -11  24   7        5.77        6.86     39.82 o
  -8  24   7      177.11      143.08     59.70 o
  -5  24   7      335.58      213.90     68.36 o
  -2  24   7      192.26      201.72     65.24 o
   1  24   7      297.77      278.86     87.53 o
 -25  25   7       67.85       49.87    100.65 o
 -22  25   7      265.44      283.18    119.02 o
 -19  25   7      405.67      480.13    108.29 o
 -16  25   7        2.10       40.25     51.35 o
 -13  25   7      105.46       86.68     46.95 o
 -10  25   7     2734.46     2891.14    118.90 o
  -7  25   7       19.97        0.00     40.01 o
  -4  25   7      485.40      301.13     89.82 o
  -1  25   7       28.49       69.15     76.70 o
   2  25   7        0.14       31.20     72.07 o
 -24  26   7       13.49       51.69    104.33 o
 -21  26   7      802.66      858.09    124.30 o
 -18  26   7       60.38      105.22     84.64 o
 -15  26   7      875.48      954.82    130.72 o
 -12  26   7      653.03      627.49     70.18 o
  -9  26   7     1287.15     1228.63     84.51 o
  -6  26   7      555.39      564.47    115.34 o
  -3  26   7      701.05      731.23    153.02 o
   0  26   7       63.42      176.71     89.32 o
 -23  27   7        0.31       35.83     96.40 o
 -20  27   7      779.16      723.39    122.78 o
 -17  27   7      459.33      635.28    112.51 o
 -14  27   7      312.45      264.34    172.91 o
 -11  27   7       78.36       44.04     57.28 o
  -8  27   7     1211.79     1278.62    124.53 o
  -5  27   7      541.94      618.50    127.02 o
  -2  27   7      529.88      631.41    127.67 o
 -22  28   7      379.85      304.86    124.76 o
 -19  28   7      209.57      266.29     96.20 o
 -16  28   7      109.57       43.93     82.63 o
 -13  28   7        0.02       53.74     96.40 o
 -10  28   7     1213.46     1414.08    137.09 o
  -7  28   7      204.86      292.73    132.62 o
 -21  29   7       33.79       27.59     91.56 o
 -18  29   7      361.31      353.88    109.54 o
 -15  29   7      361.17      210.55    117.75 o
 -12  29   7        1.03        0.00     97.79 o
  -9  29   7      127.37       89.18    102.88 o
 -17  30   7     1943.95     2264.58    228.39 o
 -14  30   7      251.28       96.71    119.07 o
   0   1   8     3212.94     3099.89     82.82 o
  -2   2   8    26231.89    26623.48    314.41 o
   1   2   8     2136.46     2650.79     91.99 o
  -4   3   8    35868.99    35908.89    420.48 o
  -1   3   8    16892.64    18430.60    239.21 o
   2   3   8      779.89      859.08     65.90 o
  -6   4   8     1040.38     1007.98     56.65 o
  -3   4   8    26440.88    24698.36    315.30 o
   0   4   8    15670.80    17869.35    245.32 o
   3   4   8     3751.93     3476.46     98.22 o
  -8   5   8    23237.39    24831.21    320.82 o
  -5   5   8    30355.75    32020.97    357.06 o
  -2   5   8     1911.06     2011.08     84.96 o
   1   5   8     5526.59     4945.41    130.57 o
   4   5   8      634.74      767.00     59.59 o
 -10   6   8     2095.75     1887.72     90.73 o
  -7   6   8     4732.25     5214.05    122.00 o
  -4   6   8      118.38       72.99     37.51 o
  -1   6   8     2872.68     3033.72     88.39 o
   2   6   8     3137.60     3096.48     93.61 o
   5   6   8      103.31       97.47     47.42 o
 -12   7   8      914.93      933.99     92.27 o
  -9   7   8      329.49      344.49     43.62 o
  -6   7   8       20.20       21.60     33.87 o
  -3   7   8    12625.48    13338.23    275.27 o
   0   7   8       82.69       71.25     29.14 o
   3   7   8      486.31      444.93     47.07 o
   6   7   8      130.78       62.77     47.11 o
 -14   8   8     2557.74     2638.22    137.66 o
 -11   8   8     1743.61     1599.73    107.69 o
  -8   8   8    13171.55    13180.98    210.22 o
  -5   8   8     4148.20     3579.80    175.21 o
  -2   8   8      352.93      363.07     59.34 o
   1   8   8      308.72      332.28     41.51 o
   4   8   8     1058.52     1356.74     97.23 o
   7   8   8     2058.79     1892.26    147.86 o
 -16   9   8      577.85      446.58    204.64 o
 -13   9   8      168.43       90.67     32.55 o
 -10   9   8    25890.15    24550.65    444.68 o
  -7   9   8     4163.98     3943.10    119.30 o
  -4   9   8     1951.19     2038.82     99.81 o
  -1   9   8    15733.34    16065.63    241.17 o
   2   9   8      270.66      253.31     53.15 o
   5   9   8     3923.74     3836.61    188.98 o
   8   9   8     2179.61     2424.67    166.01 o
 -18  10   8    13326.86    13815.63    465.76 o
 -15  10   8     7058.08     6525.96    195.57 o
 -12  10   8     1645.38     1535.69    107.57 o
  -9  10   8     5843.22     5446.30    246.39 o
  -6  10   8    10941.16    10525.54    204.13 o
  -3  10   8     2281.99     1985.66    110.89 o
   0  10   8      220.81      371.65     56.42 o
   3  10   8     3154.30     2962.21    179.28 o
   6  10   8       39.33       44.50     58.64 o
   9  10   8     4780.34     4561.93    402.00 o
 -20  11   8      203.78      174.58     61.59 o
 -17  11   8     3294.74     3306.13    193.35 o
 -14  11   8     2057.49     1842.99    188.47 o
 -11  11   8    10529.62    10468.88    246.89 o
  -8  11   8     3714.60     3968.67    145.73 o
  -5  11   8       77.03      107.11     51.01 o
  -2  11   8     4950.43     4730.75    140.73 o
   1  11   8     4571.49     4928.47    147.86 o
   4  11   8      321.44      342.17     94.08 o
   7  11   8     4264.48     4053.03    191.39 o
  10  11   8     1218.93     1005.50     97.12 o
 -22  12   8      100.39       95.78     67.43 o
 -19  12   8     5123.63     5374.28    322.57 o
 -16  12   8        1.58       32.63     57.66 o
 -13  12   8     4797.21     4621.76    121.35 o
 -10  12   8    17526.43    17136.30    331.86 o
  -7  12   8      697.16      887.34     85.05 o
  -4  12   8    38950.57    37481.30    568.67 o
  -1  12   8      525.97      646.35     70.26 o
   2  12   8     7540.55     7087.93    362.60 o
   5  12   8     1641.09     1633.46    149.88 o
   8  12   8      204.75      204.48     52.41 o
  11  12   8     3664.69     3369.26    160.90 o
 -24  13   8     3535.42     3487.92    252.28 o
 -21  13   8       12.89       50.61     60.60 o
 -18  13   8     2159.81     2262.52    208.16 o
 -15  13   8     6438.77     5593.77    215.06 o
 -12  13   8    22667.42    21475.26    348.01 o
  -9  13   8    17477.57    17810.61    296.05 o
  -6  13   8      819.05      740.67     52.47 o
  -3  13   8     2132.52     2162.36    137.33 o
   0  13   8      730.57      552.62     69.77 o
   3  13   8    10315.83    10814.76    243.42 o
   6  13   8       33.42       37.37     41.75 o
   9  13   8     2109.78     2106.89    109.32 o
  12  13   8       17.75      122.15     69.97 o
 -26  14   8        0.39        0.00     59.01 o
 -23  14   8        7.72        0.00     55.98 o
 -20  14   8      360.44      398.84    115.11 o
 -17  14   8      263.45      129.22     73.03 o
 -14  14   8    10964.99    10431.45    284.67 o
 -11  14   8     2207.34     1947.21     97.33 o
  -8  14   8    16574.73    16308.73    347.44 o
  -5  14   8     8786.97     8336.87    199.84 o
  -2  14   8    25706.64    25730.74    340.61 o
   1  14   8     2979.36     3058.60    121.13 o
   4  14   8       38.41       42.34     40.48 o
   7  14   8     2460.76     2264.64    114.03 o
  10  14   8       13.02       19.14     45.67 o
  13  14   8        1.33       12.27     63.59 o
 -28  15   8      527.66      382.87     98.31 o
 -25  15   8      619.05      585.47     97.01 o
 -22  15   8       23.60        3.54     59.87 o
 -19  15   8       24.63      180.22     91.37 o
 -16  15   8      371.95      322.08     88.94 o
 -13  15   8       12.82       17.27     41.17 o
 -10  15   8     3044.78     2744.36    135.41 o
  -7  15   8       63.17      147.15     47.61 o
  -4  15   8      113.89      134.31     41.70 o
  -1  15   8     1237.13     1324.88    102.90 o
   2  15   8      376.31      399.62     50.18 o
   5  15   8        4.44       71.98     45.20 o
   8  15   8     1574.05     1586.91    102.15 o
  11  15   8      113.18      163.04     93.02 o
  14  15   8      809.26      894.49    132.21 o
 -27  16   8        0.35        0.00     64.98 o
 -24  16   8      970.61     1080.58    122.01 o
 -21  16   8        2.18       48.80     55.64 o
 -18  16   8      785.46      683.48    124.23 o
 -15  16   8     3050.64     2988.58    183.99 o
 -12  16   8     6921.33     6901.81    178.40 o
  -9  16   8       73.54       84.32     59.88 o
  -6  16   8     2636.13     2313.23    108.61 o
  -3  16   8      150.39       79.68     41.56 o
   0  16   8       64.45       63.44     46.74 o
   3  16   8     1468.26     1165.11    115.58 o
   6  16   8      732.71      655.41     71.61 o
   9  16   8     1726.61     1705.83    168.50 o
  12  16   8      146.37      171.12     85.58 o
 -26  17   8        0.23       13.49     68.83 o
 -23  17   8      430.63      412.83     87.09 o
 -20  17   8      779.99      654.73    156.42 o
 -17  17   8      275.64      115.86     75.63 o
 -14  17   8       24.14        0.00     44.91 o
 -11  17   8    14452.47    14220.62    358.29 o
  -8  17   8     4475.95     4200.19    162.95 o
  -5  17   8      760.80      865.84     66.69 o
  -2  17   8     1522.85     1478.90     80.77 o
   1  17   8     1294.91     1426.30     83.58 o
   4  17   8     1623.71     1624.65     92.33 o
   7  17   8      460.98      379.06     77.63 o
  10  17   8      428.06      462.05    113.71 o
 -28  18   8       93.28        0.00     69.00 o
 -25  18   8      756.90      751.90    151.87 o
 -22  18   8        1.71        0.00     47.85 o
 -19  18   8     1844.79     1850.67    157.03 o
 -16  18   8     2847.35     2492.59    172.34 o
 -13  18   8     2157.61     2063.69    109.81 o
 -10  18   8      883.47      769.91     76.55 o
  -7  18   8      125.63       50.07     47.23 o
  -4  18   8     1854.02     1780.76     86.05 o
  -1  18   8     6910.77     6110.96    150.13 o
   2  18   8     2097.35     1853.49     96.64 o
   5  18   8      398.77      472.05     87.33 o
   8  18   8     1554.09     1513.42    126.20 o
 -27  19   8      108.10        3.89     69.28 o
 -24  19   8      382.40      381.12    122.56 o
 -21  19   8      385.77      244.09     72.35 o
 -18  19   8      232.01      243.54     85.81 o
 -15  19   8     1486.79     1340.60    133.70 o
 -12  19   8     6832.11     6611.53    186.75 o
  -9  19   8        4.56        1.29     40.43 o
  -6  19   8      246.91      378.58     58.78 o
  -3  19   8      384.65      316.58     76.54 o
   0  19   8      560.94      431.67     60.00 o
   3  19   8      185.43      183.42     55.44 o
   6  19   8       59.81       52.38     58.73 o
   9  19   8       29.00       40.26     69.29 o
 -26  20   8      303.08      240.58    112.73 o
 -23  20   8      693.50      357.39    117.75 o
 -20  20   8     1065.09     1296.78    107.42 o
 -17  20   8      276.54      210.79    118.61 o
 -14  20   8        0.87       33.25     48.00 o
 -11  20   8     1202.66      844.50    141.35 o
  -8  20   8       71.67       94.07     53.57 o
  -5  20   8      168.24      201.54     54.69 o
  -2  20   8     1274.45     1220.63     94.83 o
   1  20   8     7086.49     7429.10    177.81 o
   4  20   8      244.92      165.69     65.97 o
   7  20   8       14.96       79.17     64.97 o
 -25  21   8        0.14       44.21     96.18 o
 -22  21   8      756.91      746.08    107.27 o
 -19  21   8       41.57      197.94     88.94 o
 -16  21   8       37.13       62.68     75.45 o
 -13  21   8      270.54      422.76    161.97 o
 -10  21   8     1476.41     1358.95    101.81 o
  -7  21   8     4121.27     4529.68    148.82 o
  -4  21   8       47.49       76.07     58.35 o
  -1  21   8       56.48        9.31     53.59 o
   2  21   8     3592.38     4026.54    210.11 o
   5  21   8      248.72      307.22     72.86 o
 -27  22   8      124.83       51.93    105.47 o
 -24  22   8       10.91       91.33     97.93 o
 -21  22   8      199.36      129.52     74.89 o
 -18  22   8     1381.33     1283.56    143.97 o
 -15  22   8      720.27      508.04    100.09 o
 -12  22   8     1665.80     1620.88    114.52 o
  -9  22   8     3743.59     4250.06    202.21 o
  -6  22   8       44.49      109.71     55.86 o
  -3  22   8     4311.02     4033.49    253.05 o
   0  22   8      612.17      585.27     83.58 o
   3  22   8      145.27      107.35     65.02 o
 -26  23   8      449.02      437.98    129.06 o
 -23  23   8      458.63      318.13    173.42 o
 -20  23   8      222.63      208.81     69.27 o
 -17  23   8      219.09      108.12     82.07 o
 -14  23   8     1234.30      851.83     92.66 o
 -11  23   8        0.39        0.00     52.04 o
  -8  23   8      328.60      297.38     63.74 o
  -5  23   8       43.70       27.81     57.82 o
  -2  23   8      448.59      517.88    106.20 o
   1  23   8     1330.22     1269.29    108.55 o
 -25  24   8       63.35       24.45     88.87 o
 -22  24   8      253.65      266.65    114.22 o
 -19  24   8     3179.39     3358.40    167.37 o
 -16  24   8      203.92      217.78     86.20 o
 -13  24   8     1986.63     1609.31    147.24 o
 -10  24   8     1759.62     1987.28    118.44 o
  -7  24   8      658.39      738.33     81.65 o
  -4  24   8     3150.92     3643.43    176.70 o
  -1  24   8       12.19       15.55     57.01 o
   2  24   8      488.87      499.46    109.48 o
 -24  25   8      943.74     1224.20    182.86 o
 -21  25   8      464.68      483.60    182.91 o
 -18  25   8      398.07      506.28    107.37 o
 -15  25   8      404.84      322.48    100.58 o
 -12  25   8      239.65      131.41     62.70 o
  -9  25   8       19.28       64.14     54.12 o
  -6  25   8      217.55      254.63     89.33 o
  -3  25   8     2013.70     1909.34    134.53 o
   0  25   8      153.52       52.62     80.43 o
 -23  26   8     1349.60     1284.03    275.44 o
 -20  26   8      517.75      836.25    157.15 o
 -17  26   8        0.88       38.05     81.04 o
 -14  26   8     2480.54     2951.68    206.49 o
 -11  26   8      373.44      198.05     66.57 o
  -8  26   8      162.68      150.33     67.73 o
  -5  26   8       26.06       50.06     65.87 o
  -2  26   8      141.32       61.64     96.69 o
 -22  27   8      111.76      190.43    123.93 o
 -19  27   8     2922.19     2246.62    223.87 o
 -16  27   8      248.95       65.94     82.76 o
 -13  27   8        1.92       13.41     57.81 o
 -10  27   8      371.31      213.67     66.51 o
  -7  27   8       70.30       17.44     73.99 o
 -18  28   8      759.86      670.43    125.30 o
 -15  28   8      348.22      274.22    109.52 o
 -12  28   8      166.69      101.50     59.07 o
  -9  28   8        0.52       39.93     83.07 o
 -14  29   8      167.36      174.70    101.48 o
   0   0   9    71541.82    70582.95   1059.44 o
   1   1   9     3432.24     3830.97    102.50 o
  -1   2   9      211.37      274.21     39.11 o
   2   2   9      258.41      381.23     44.20 o
  -3   3   9        3.38       17.71     31.98 o
   0   3   9     1664.27     1369.77     73.06 o
   3   3   9     1410.52     1387.34     81.61 o
  -5   4   9     7476.74     7781.11    157.84 o
  -2   4   9     3216.88     3003.62    100.84 o
   1   4   9     2928.04     3107.07    101.88 o
   4   4   9       32.07       17.38     33.00 o
  -7   5   9     7261.78     7532.79    153.14 o
  -4   5   9     3278.65     2876.01     98.78 o
  -1   5   9    12004.46    12065.71    191.98 o
   2   5   9     7544.56     7177.34    149.31 o
   5   5   9      112.91       45.92     50.67 o
  -9   6   9     2875.30     2822.02    115.61 o
  -6   6   9      600.87      554.85     57.39 o
  -3   6   9       28.15       39.70     34.52 o
   0   6   9       61.50       51.06     34.73 o
   3   6   9      912.90     1029.10     67.60 o
   6   6   9     5051.96     4939.75    214.31 o
 -11   7   9     2664.55     2809.11    163.93 o
  -8   7   9    21618.18    20829.60    296.99 o
  -5   7   9    18400.18    18090.34    295.80 o
  -2   7   9     6238.90     6081.36    127.66 o
   1   7   9     4691.27     4289.66    109.21 o
   4   7   9     3995.64     4062.93    151.40 o
   7   7   9     1240.87     1182.29    120.74 o
 -13   8   9      354.22      266.73     72.64 o
 -10   8   9     5464.72     5136.07    190.84 o
  -7   8   9     3121.23     3157.36    156.13 o
  -4   8   9      154.97      124.51     47.49 o
  -1   8   9     8655.65     9002.66    161.32 o
   2   8   9     7687.15     7040.97    149.32 o
   5   8   9    18110.87    17613.80    348.25 o
   8   8   9      625.20      732.18    108.29 o
 -15   9   9     2748.95     2785.84    151.86 o
 -12   9   9     8539.75     8145.16    296.45 o
  -9   9   9        4.12       19.93     57.66 o
  -6   9   9     2493.53     2628.20    117.73 o
  -3   9   9     5152.41     4836.68    148.14 o
   0   9   9     5900.12     5809.21    217.68 o
   3   9   9       96.20      134.32     71.92 o
   6   9   9      826.62      919.28    149.35 o
   9   9   9        3.16       51.74     71.92 o
 -17  10   9      356.30      373.15     96.65 o
 -14  10   9        5.19       36.81     56.85 o
 -11  10   9     1455.13     1629.98    118.29 o
  -8  10   9    14407.63    13287.73    290.11 o
  -5  10   9    13362.64    13335.28    249.41 o
  -2  10   9       59.62       71.47     43.88 o
   1  10   9    11606.90    11978.89    245.35 o
   4  10   9     2350.16     2795.07    187.57 o
   7  10   9       17.21       22.23     69.29 o
  10  10   9      191.25      279.68     92.71 o
 -19  11   9     1248.32     1147.13    161.38 o
 -16  11   9     1164.09     1281.33    111.52 o
 -13  11   9     5994.00     5956.12    131.35 o
 -10  11   9    10083.21     9990.04    257.05 o
  -7  11   9    11306.93    11596.91    267.46 o
  -4  11   9     1678.16     1681.49     99.70 o
  -1  11   9     4874.53     5071.54    158.22 o
   2  11   9     4830.05     4440.49    181.86 o
   5  11   9      172.29       27.79     68.47 o
   8  11   9       65.57       85.42     76.74 o
  11  11   9     9264.61    10475.59    387.40 o
 -21  12   9      744.95      780.90    120.11 o
 -18  12   9        2.12        0.00     68.83 o
 -15  12   9     5750.19     5897.61    197.20 o
 -12  12   9     1388.22     1382.56    110.40 o
  -9  12   9     1009.62     1095.37     99.03 o
  -6  12   9    11334.38    11407.36    260.93 o
  -3  12   9     7747.37     7446.07    215.62 o
   0  12   9    12286.89    12903.47    261.87 o
   3  12   9      907.77     1006.59    126.68 o
   6  12   9     1245.01     1017.69    129.10 o
   9  12   9     3244.96     3265.49    211.03 o
  12  12   9        6.52       73.77     65.09 o
 -23  13   9       14.11       71.07     95.82 o
 -20  13   9      608.52      770.05    224.43 o
 -17  13   9    11748.03    11815.13    435.27 o
 -14  13   9      162.01      149.56     42.79 o
 -11  13   9     5300.96     5375.96    161.97 o
  -8  13   9    21393.76    20682.05    455.36 o
  -5  13   9        0.19        3.70     51.31 o
  -2  13   9     4267.70     4387.70    230.66 o
   1  13   9     2891.09     2902.67    164.93 o
   4  13   9       31.57       42.65     72.44 o
   7  13   9      816.77      518.64     80.15 o
  10  13   9      366.73      276.78     71.91 o
  13  13   9      436.55      376.77     94.83 o
 -25  14   9       16.29       26.40     65.35 o
 -22  14   9     1136.07     1198.94    169.45 o
 -19  14   9      348.63      510.82    119.94 o
 -16  14   9      923.68      852.86    115.13 o
 -13  14   9      496.33      452.55     90.31 o
 -10  14   9     7689.91     7887.52    178.41 o
  -7  14   9      112.97       55.45     45.15 o
  -4  14   9     3205.48     3097.32    139.23 o
  -1  14   9      568.70      489.54     85.36 o
   2  14   9     2157.64     2181.79    112.79 o
   5  14   9     3141.76     2970.04    144.52 o
   8  14   9       79.16      126.73     62.66 o
  11  14   9      123.74      143.55     71.01 o
 -27  15   9      499.98      381.03    108.96 o
 -24  15   9      105.25        7.52     89.86 o
 -21  15   9      873.17      617.90    136.99 o
 -18  15   9      878.44      940.43    122.71 o
 -15  15   9       49.54       16.84     43.18 o
 -12  15   9     1120.10     1047.67     91.29 o
  -9  15   9    20064.77    20176.93    339.77 o
  -6  15   9     7000.59     6614.95    167.86 o
  -3  15   9     3691.43     3537.05    163.64 o
   0  15   9     4093.81     4421.57    144.01 o
   3  15   9      484.93      594.38     73.26 o
   6  15   9     2948.36     2922.61    347.50 o
   9  15   9      242.19      254.25     74.59 o
  12  15   9      403.67      389.31     94.21 o
 -26  16   9      726.72      654.35    148.73 o
 -23  16   9     1647.25     1751.18    202.62 o
 -20  16   9     1042.73     1320.95    176.47 o
 -17  16   9      174.00      204.61    123.57 o
 -14  16   9      898.24     1055.77    109.94 o
 -11  16   9      478.90      578.46     68.64 o
  -8  16   9     1396.78     1184.95     85.60 o
  -5  16   9     1552.63     1714.63     92.04 o
  -2  16   9      150.11      208.32     77.10 o
   1  16   9       83.21        0.00     47.00 o
   4  16   9     9259.84     9790.03    232.43 o
   7  16   9      108.43       81.54     53.44 o
  10  16   9       47.07       33.99     62.13 o
 -25  17   9      216.48      105.49    101.31 o
 -22  17   9        0.19       21.54     86.16 o
 -19  17   9     3172.25     3577.98    273.94 o
 -16  17   9      158.13      104.35     76.97 o
 -13  17   9     3390.18     3243.26    132.22 o
 -10  17   9      122.90      152.96     52.73 o
  -7  17   9      701.10      671.61     72.28 o
  -4  17   9     5361.76     5786.67    287.55 o
  -1  17   9     5580.81     4858.69    155.61 o
   2  17   9      155.13      137.58     64.45 o
   5  17   9       76.58      124.98     51.23 o
   8  17   9       87.31      132.11     67.38 o
 -27  18   9        9.37       28.19     72.94 o
 -24  18   9      224.86      141.24    159.82 o
 -21  18   9      220.67       21.97     92.95 o
 -18  18   9      357.67      411.35     95.44 o
 -15  18   9      107.35      196.86     58.17 o
 -12  18   9      414.93      281.21     59.66 o
  -9  18   9        0.38       52.66     48.25 o
  -6  18   9      802.15     1021.71     82.80 o
  -3  18   9       45.94       42.03     46.79 o
   0  18   9        3.15       40.18     50.97 o
   3  18   9      140.24      122.62     60.70 o
   6  18   9       28.49      108.72     59.16 o
   9  18   9      842.94      942.53    107.54 o
 -26  19   9      262.11      353.26    125.74 o
 -23  19   9        0.07        0.00     90.99 o
 -20  19   9      529.93      680.37    139.21 o
 -17  19   9      123.71      170.20     81.94 o
 -14  19   9       21.73       49.65     47.91 o
 -11  19   9      206.02      196.67     57.17 o
  -8  19   9        5.63       17.61     48.49 o
  -5  19   9       13.04       40.45     46.70 o
  -2  19   9        0.27       41.90     46.02 o
   1  19   9      161.24      188.36     64.80 o
   4  19   9      407.94      359.86     71.32 o
   7  19   9       46.23       35.99     61.56 o
 -25  20   9        0.24        7.32     92.95 o
 -22  20   9        3.79       12.24     94.74 o
 -19  20   9     1781.92     1524.41    157.03 o
 -16  20   9     6237.50     6571.09    369.02 o
 -13  20   9     2547.30     2420.44    125.41 o
 -10  20   9       46.38       75.31     52.25 o
  -7  20   9      598.02      502.47     69.29 o
  -4  20   9      220.92      165.45     61.56 o
  -1  20   9     1374.73     1481.78    109.41 o
   2  20   9      260.48      275.05     68.12 o
   5  20   9      388.62      397.45     79.87 o
 -24  21   9      748.35      884.64    165.44 o
 -21  21   9       99.88      297.06    139.42 o
 -18  21   9      296.35      371.21     95.18 o
 -15  21   9      245.08      255.02     66.92 o
 -12  21   9      262.42      342.11     66.34 o
  -9  21   9      389.63      363.74     70.19 o
  -6  21   9      128.12      105.02     53.94 o
  -3  21   9       26.68       70.98     58.12 o
   0  21   9      107.46      142.07     63.81 o
   3  21   9       47.46       69.80     59.34 o
 -23  22   9      210.09      100.83    107.81 o
 -20  22   9      981.18      933.78    134.17 o
 -17  22   9     1043.33     1166.38    137.35 o
 -14  22   9     1784.18     1585.00    115.22 o
 -11  22   9     4206.94     4702.26    288.44 o
  -8  22   9        4.76       82.14     63.41 o
  -5  22   9      218.03      196.42     94.47 o
  -2  22   9       69.44      109.79     67.47 o
   1  22   9        0.28        7.47     55.16 o
 -22  23   9      892.56      995.77    174.30 o
 -19  23   9       85.85       56.16     85.03 o
 -16  23   9      373.68      381.34    107.28 o
 -13  23   9     1232.19     1125.38    102.05 o
 -10  23   9       23.02       49.79     57.58 o
  -7  23   9        0.82       14.52     58.19 o
  -4  23   9      243.35      221.27     72.12 o
  -1  23   9      330.50      398.73     75.66 o
 -21  24   9      520.43      433.04    107.99 o
 -18  24   9       10.46      104.21     87.45 o
 -15  24   9       44.15        0.00     77.90 o
 -12  24   9       16.92       38.09     56.12 o
  -9  24   9      182.27      126.24     55.33 o
  -6  24   9     1678.75     1875.56    132.12 o
  -3  24   9     1789.57     1730.17    170.80 o
 -20  25   9       27.18       55.51     92.53 o
 -17  25   9      201.70      191.74    100.68 o
 -14  25   9      157.74      215.08     68.53 o
 -11  25   9      244.30      228.20     64.11 o
  -8  25   9       44.21      168.01     69.34 o
  -5  25   9      739.22      745.87    100.13 o
 -19  26   9       69.72      152.21    100.73 o
 -16  26   9     1349.45     1415.69    179.27 o
 -13  26   9      161.41       70.76     64.36 o
 -10  26   9      301.71      356.06     72.13 o
  -7  26   9        3.72       47.41     63.31 o
 -18  27   9     1699.02     1651.92    168.12 o
 -15  27   9      144.95      200.14    103.19 o
 -12  27   9      227.58      172.79     73.98 o
  -9  27   9       13.51       40.15     69.18 o
  -1   1  10      226.74      367.45     55.85 o
  -3   2  10     4408.70     4292.86    105.54 o
   0   2  10     2253.33     2513.29     93.59 o
  -5   3  10     1578.45     1505.44    116.59 o
  -2   3  10      267.99      281.94     43.54 o
   1   3  10     2166.69     2062.42     86.03 o
  -7   4  10    18329.62    17666.00    271.47 o
  -4   4  10       63.66       41.04     38.37 o
  -1   4  10     4426.44     4369.03    125.57 o
   2   4  10      796.70      759.01     69.95 o
  -9   5  10     2984.13     2738.89    148.42 o
  -6   5  10     2759.27     2750.77    110.84 o
  -3   5  10     2827.91     2819.78    123.80 o
   0   5  10     2231.79     2086.90     93.13 o
   3   5  10      561.17      516.55     59.33 o
 -11   6  10     1882.32     1605.96    120.88 o
  -8   6  10     5861.18     6032.87    189.05 o
  -5   6  10    12734.91    12653.77    313.67 o
  -2   6  10     4927.33     4674.35    134.41 o
   1   6  10       51.77       25.99     34.26 o
   4   6  10        2.48       54.78     58.17 o
 -13   7  10     3307.52     2744.56    155.70 o
 -10   7  10    17341.89    16970.90    349.49 o
  -7   7  10      965.24     1144.85     89.00 o
  -4   7  10     5265.34     4740.99    171.04 o
  -1   7  10    14520.51    14023.82    331.01 o
   2   7  10      703.34      745.68     63.14 o
   5   7  10      202.00      199.25     69.06 o
 -15   8  10     2057.47     2197.60    140.90 o
 -12   8  10     8342.77     7993.46    229.74 o
  -9   8  10     1173.34     1102.63    105.99 o
  -6   8  10     3593.72     3800.06    155.58 o
  -3   8  10     9539.42     8683.04    185.60 o
   0   8  10     1084.34     1334.58     98.88 o
   3   8  10      464.94      560.59     81.18 o
   6   8  10     6346.69     6329.19    204.55 o
 -17   9  10      170.97      135.56     78.95 o
 -14   9  10      938.15      945.71    102.88 o
 -11   9  10    14308.57    14142.84    311.92 o
  -8   9  10     1652.38     1802.56    128.63 o
  -5   9  10      584.38      696.49     77.04 o
  -2   9  10     1062.38     1103.74     90.23 o
   1   9  10     1011.52     1003.61     88.34 o
   4   9  10      102.07       75.53     81.25 o
   7   9  10     3545.38     3741.76    294.65 o
 -19  10  10     1054.65     1058.58    271.95 o
 -16  10  10        0.24        9.70     62.22 o
 -13  10  10      195.85      225.52     79.20 o
 -10  10  10     2785.86     3106.44    225.77 o
  -7  10  10     5881.41     5400.49    181.74 o
  -4  10  10     2060.57     2077.27    105.58 o
  -1  10  10    10368.00    10397.04    232.03 o
   2  10  10     6700.94     6736.12    340.62 o
   5  10  10        4.03        9.80     70.95 o
   8  10  10      998.93      977.68    163.12 o
 -21  11  10      156.94      155.76     86.20 o
 -18  11  10        0.57       19.94     75.85 o
 -15  11  10     3440.91     3051.04    165.06 o
 -12  11  10      634.16      936.31    100.75 o
  -9  11  10     5644.52     5719.33    192.33 o
  -6  11  10     1757.01     1654.67    173.75 o
  -3  11  10     2332.30     2419.07    126.70 o
   0  11  10     1394.12     1545.55    181.60 o
   3  11  10    10346.74    10521.03    307.25 o
   6  11  10     1882.81     2085.06    172.58 o
   9  11  10      866.97      942.49    131.44 o
 -23  12  10        7.52       24.13     74.93 o
 -20  12  10      381.60      265.76    123.93 o
 -17  12  10     3011.56     2648.72    156.64 o
 -14  12  10      226.97      184.14     43.19 o
 -11  12  10     1538.98     1506.26    122.79 o
  -8  12  10    12518.27    12141.78    287.81 o
  -5  12  10     6668.28     6292.32    195.82 o
  -2  12  10     2025.47     2265.50    126.33 o
   1  12  10     3440.72     3283.78    181.04 o
   4  12  10      156.01      118.92     98.56 o
   7  12  10      298.10      375.12     98.84 o
  10  12  10       27.23      117.31     90.04 o
 -25  13  10      248.81      210.40     80.25 o
 -22  13  10       23.43        0.00     92.95 o
 -19  13  10      666.53      750.17    112.98 o
 -16  13  10       35.63       34.81     59.76 o
 -13  13  10     2257.66     2060.24     85.63 o
 -10  13  10      211.30      189.93     95.22 o
  -7  13  10        1.28       13.49     69.80 o
  -4  13  10       54.34       81.69     57.43 o
  -1  13  10     1334.22     1449.10    130.25 o
   2  13  10     2252.32     2008.02    150.74 o
   5  13  10        2.69       69.43     78.95 o
   8  13  10      453.60      435.95    109.02 o
  11  13  10      769.10      702.67     93.24 o
 -24  14  10        0.90        0.00     88.87 o
 -21  14  10      350.08      380.85    142.82 o
 -18  14  10      206.95      426.80    100.41 o
 -15  14  10     1612.80     1792.78    101.07 o
 -12  14  10     3880.02     3599.27    134.48 o
  -9  14  10      633.92      555.43    225.49 o
  -6  14  10        8.41       71.79     71.50 o
  -3  14  10     2460.14     2219.47    189.45 o
   0  14  10     4721.68     4968.19    205.08 o
   3  14  10      709.92      942.07    111.44 o
   6  14  10     2473.08     2283.45    138.60 o
   9  14  10      568.16      490.16     85.40 o
  12  14  10     1677.94     1981.98    290.83 o
 -23  15  10       95.90       51.69     95.82 o
 -20  15  10      787.74      736.41    146.61 o
 -17  15  10        0.74        0.00     68.83 o
 -14  15  10     3188.36     3627.89    154.98 o
 -11  15  10     5163.53     4676.44    196.33 o
  -8  15  10     4327.23     4362.60    134.27 o
  -5  15  10     1293.84     1327.88     82.85 o
  -2  15  10      728.48      671.58     77.36 o
   1  15  10      119.88      183.93     55.62 o
   4  15  10     1157.59     1375.93    184.52 o
   7  15  10      457.68      234.28    104.93 o
  10  15  10       78.64      139.26     70.22 o
 -25  16  10       74.06        0.00     92.98 o
 -22  16  10       64.32       52.03     92.98 o
 -19  16  10      325.60      275.26     93.96 o
 -16  16  10       18.23       39.82     74.40 o
 -13  16  10    10544.02    10898.07    237.60 o
 -10  16  10     4829.23     5339.09    167.75 o
  -7  16  10     1307.10     1284.12     89.69 o
  -4  16  10     5349.74     5604.92    151.63 o
  -1  16  10      990.85      895.37     81.20 o
   2  16  10      466.13      445.68     68.56 o
   5  16  10      251.59      283.36     93.85 o
   8  16  10      134.02       87.63     66.15 o
 -24  17  10     1036.53      941.86    278.84 o
 -21  17  10      211.12      120.56    104.49 o
 -18  17  10      637.10      569.07    156.01 o
 -15  17  10      846.44      673.15     78.53 o
 -12  17  10       20.42       65.61     48.59 o
  -9  17  10       14.75       41.50     46.75 o
  -6  17  10       35.20       49.31     46.03 o
  -3  17  10      130.45      161.05     77.55 o
   0  17  10     1834.87     1707.42    148.90 o
   3  17  10       74.69       86.35     57.14 o
   6  17  10      101.66      198.74     65.07 o
 -23  18  10      864.62      789.53    158.70 o
 -20  18  10      888.36      909.96    129.96 o
 -17  18  10      651.15      767.12    142.34 o
 -14  18  10      241.41      121.25     57.57 o
 -11  18  10        9.78        7.60     50.52 o
  -8  18  10     2057.14     1898.46    110.18 o
  -5  18  10        6.77       33.69     44.95 o
  -2  18  10      150.68      155.95     56.14 o
   1  18  10     3581.76     3572.12    201.23 o
   4  18  10       15.38      121.48     61.34 o
   7  18  10      245.27      212.26     93.03 o
 -22  19  10      173.02      289.89    112.73 o
 -19  19  10      107.20       56.16     78.95 o
 -16  19  10     1213.95     1201.15    146.05 o
 -13  19  10       10.17       26.21     51.23 o
 -10  19  10     3680.40     3929.62    283.69 o
  -7  19  10      232.98      197.88     55.38 o
  -4  19  10       84.35       63.10     57.05 o
  -1  19  10      397.08      333.90     69.68 o
   2  19  10      378.21      471.08     77.51 o
   5  19  10     1873.51     2051.69    131.51 o
 -24  20  10       88.63       12.09    106.21 o
 -21  20  10      560.85      432.91    139.21 o
 -18  20  10     1564.40     1603.41    163.27 o
 -15  20  10       41.29       91.87     60.08 o
 -12  20  10      746.59      684.66     80.52 o
  -9  20  10      218.15      343.90     69.31 o
  -6  20  10       20.62       42.09     49.75 o
  -3  20  10      711.11      714.15     87.56 o
   0  20  10     1375.31     1501.37    111.21 o
   3  20  10      633.74      786.34    128.28 o
 -23  21  10       40.63       24.48    101.86 o
 -20  21  10     1149.37     1067.78    144.95 o
 -17  21  10       21.29       59.17     83.98 o
 -14  21  10       10.21       23.63     52.27 o
 -11  21  10      400.58      669.11     85.43 o
  -8  21  10      249.57      302.12     64.25 o
  -5  21  10      120.51      151.89     66.75 o
  -2  21  10       62.19       86.98     63.70 o
   1  21  10       80.77      109.22     60.65 o
 -22  22  10      105.38      142.68    117.16 o
 -19  22  10      140.46        0.00     72.99 o
 -16  22  10       31.83       56.82     84.77 o
 -13  22  10       30.02       97.08     62.53 o
 -10  22  10      264.07      252.76     72.19 o
  -7  22  10       97.90       91.08     62.93 o
  -4  22  10     2133.83     1693.97    144.28 o
  -1  22  10       88.91       84.44     68.42 o
 -21  23  10      160.81      182.25    106.79 o
 -18  23  10      461.96      296.28    103.75 o
 -15  23  10     1574.54     1373.54    119.69 o
 -12  23  10      643.11      703.49     90.79 o
  -9  23  10      849.13      847.13     86.03 o
  -6  23  10      122.92      154.32     69.04 o
  -3  23  10     1318.05     1437.79    170.80 o
 -20  24  10      610.03      660.55    128.44 o
 -17  24  10      419.29      419.74    115.74 o
 -14  24  10      843.74      914.20    100.63 o
 -11  24  10      143.98       84.02     59.69 o
  -8  24  10      897.47      892.19    103.65 o
  -5  24  10       10.23       69.36     65.36 o
 -16  25  10       98.92      206.63    101.98 o
 -13  25  10      340.27      336.83    110.92 o
 -10  25  10      131.84      169.75     62.95 o
  -7  25  10      226.40      155.97     73.36 o
 -12  26  10       28.17       15.39     56.73 o
   0   1  11       90.74       35.22     36.53 o
  -2   2  11      664.89      783.87     57.98 o
   1   2  11     3457.04     3448.70    109.77 o
  -4   3  11      631.01      881.78     70.41 o
  -1   3  11     7002.00     7005.10    135.43 o
   2   3  11     2914.20     2843.37    113.14 o
  -6   4  11       94.30       73.76     47.20 o
  -3   4  11        0.99       40.28     41.33 o
   0   4  11     4449.39     4294.68    128.52 o
   3   4  11     8064.08     8361.72    195.74 o
  -8   5  11     1980.10     2227.45    142.23 o
  -5   5  11      329.00      318.86     72.49 o
  -2   5  11     2231.66     2319.75    113.86 o
   1   5  11      799.85      745.46     67.45 o
   4   5  11    13137.88    13663.10    310.30 o
 -10   6  11      700.10      718.26    126.02 o
  -7   6  11     1553.61     1472.74    120.61 o
  -4   6  11     5178.48     4680.69    336.08 o
  -1   6  11        5.41       24.88     41.94 o
   2   6  11     2766.09     3104.29    113.71 o
   5   6  11    11427.87    11341.81    285.10 o
 -12   7  11     4284.85     4383.58    269.95 o
  -9   7  11     5729.27     5551.33    196.22 o
  -6   7  11    18073.31    17357.72    313.31 o
  -3   7  11      407.26      293.04     60.28 o
   0   7  11      364.55      313.07     81.11 o
   3   7  11     1703.41     1743.98    115.99 o
   6   7  11     3472.27     3985.91    183.50 o
 -14   8  11      723.24      765.60     98.32 o
 -11   8  11     1311.84     1566.35    126.36 o
  -8   8  11       39.52       81.01     68.49 o
  -5   8  11      330.56      333.83     65.65 o
  -2   8  11     1391.42     1453.98     95.88 o
   1   8  11     3856.91     3853.74    157.96 o
   4   8  11      885.37      846.67    112.87 o
   7   8  11     1830.91     1765.39    133.58 o
 -16   9  11     1841.49     1458.77    128.88 o
 -13   9  11     1280.00     1184.97    112.51 o
 -10   9  11     8229.95     8897.79    250.05 o
  -7   9  11     1067.37     1183.85    113.72 o
  -4   9  11     1482.20     1423.02    129.57 o
  -1   9  11      353.83      326.90     61.87 o
   2   9  11     6465.69     6506.43    228.99 o
   5   9  11      870.93     1019.82    135.39 o
   8   9  11       62.62       21.55     78.33 o
 -18  10  11      180.54       99.69     82.27 o
 -15  10  11     6980.66     7536.06    233.90 o
 -12  10  11     1320.83     1429.33    119.17 o
  -9  10  11     4859.23     4720.86    186.59 o
  -6  10  11       35.26       35.77     56.50 o
  -3  10  11      620.06      639.64     69.52 o
   0  10  11     1726.10     1523.13    133.18 o
   3  10  11     1171.05     1164.16    128.77 o
   6  10  11     1231.40     1172.31    145.57 o
   9  10  11     1333.55     1337.77    247.33 o
 -20  11  11      987.41     1082.52    139.43 o
 -17  11  11      539.46      461.63     88.26 o
 -14  11  11      354.60      427.25     87.02 o
 -11  11  11     5614.40     5681.87    198.39 o
  -8  11  11     3069.48     2856.85    158.71 o
  -5  11  11      473.53      518.45     76.10 o
  -2  11  11     1294.42     1141.00     87.71 o
   1  11  11      338.23      324.17     86.35 o
   4  11  11      607.35      729.66    108.39 o
   7  11  11     1043.49     1113.18    146.35 o
  10  11  11     1844.31     1423.07    183.14 o
 -22  12  11      320.40      316.49     99.61 o
 -19  12  11     1827.75     2153.46    234.61 o
 -16  12  11       63.19       95.39     70.92 o
 -13  12  11      316.93      237.53     80.31 o
 -10  12  11     4937.40     4311.45    187.07 o
  -7  12  11      146.09      104.88     64.47 o
  -4  12  11      169.36      234.62     80.50 o
  -1  12  11     1903.54     2150.85    180.15 o
   2  12  11     3864.55     4309.66    219.93 o
   5  12  11      285.69      150.42     89.96 o
   8  12  11       58.08       31.53     76.06 o
  11  12  11     1249.65     1219.10    157.03 o
 -24  13  11      483.22      340.04    170.02 o
 -21  13  11      954.69      884.47    161.99 o
 -18  13  11     1593.06     1648.76    136.28 o
 -15  13  11     1452.28     1285.94     78.86 o
 -12  13  11      149.40       62.90     67.18 o
  -9  13  11      647.79      639.76    173.75 o
  -6  13  11       72.67       19.04     62.01 o
  -3  13  11        0.64        1.47     52.02 o
   0  13  11      407.65      311.13     93.25 o
   3  13  11     2019.26     1838.93    152.52 o
   6  13  11        9.25       71.73     84.77 o
   9  13  11      473.92      366.38    104.46 o
 -23  14  11        0.15       49.03    101.31 o
 -20  14  11        0.54        0.00     91.48 o
 -17  14  11       69.83      116.98     70.14 o
 -14  14  11      130.13      139.55     49.45 o
 -11  14  11      335.24      208.69     92.71 o
  -8  14  11     4257.96     4177.91    221.43 o
  -5  14  11     4756.19     4637.13    205.71 o
  -2  14  11     5071.17     4920.75    222.04 o
   1  14  11      681.14      781.49    122.70 o
   4  14  11     1766.68     2363.23    170.67 o
   7  14  11      790.74      833.50     97.77 o
  10  14  11      125.30      159.88     72.19 o
 -22  15  11     1160.39     1121.95    187.73 o
 -19  15  11       64.63      106.97     82.63 o
 -16  15  11      929.91      839.94    124.83 o
 -13  15  11      783.50      814.14    105.45 o
 -10  15  11        1.62        3.74     67.43 o
  -7  15  11     1015.03     1187.68     84.42 o
  -4  15  11       97.97      112.32     86.41 o
  -1  15  11      370.15      591.01     99.82 o
   2  15  11        0.98       59.94     53.09 o
   5  15  11      618.40      540.53     98.97 o
   8  15  11     1037.50     1125.71    114.35 o
 -21  16  11     1253.79     1020.13    181.98 o
 -18  16  11     2143.41     2093.77    235.85 o
 -15  16  11      298.12      214.25     62.03 o
 -12  16  11       10.82       51.52     47.86 o
  -9  16  11      285.56      339.88     55.68 o
  -6  16  11     2672.80     2900.05    149.23 o
  -3  16  11       16.57       13.67     49.11 o
   0  16  11      404.49      652.25     75.72 o
   3  16  11      722.21      597.87     80.05 o
   6  16  11      405.15      449.95     80.32 o
 -23  17  11       12.20        0.00     92.98 o
 -20  17  11      101.59       57.53     90.14 o
 -17  17  11     1536.52     1302.93    247.79 o
 -14  17  11     1490.86     1511.23     97.64 o
 -11  17  11       19.75        0.00     46.96 o
  -8  17  11     1287.14     1115.75     86.98 o
  -5  17  11      412.64      330.28     59.83 o
  -2  17  11     1024.17      841.01     94.55 o
   1  17  11      567.70      577.42     81.54 o
   4  17  11     1243.43     1337.39    132.38 o
 -22  18  11      398.01      487.08    346.85 o
 -19  18  11      582.46      421.27    115.13 o
 -16  18  11       17.63       21.89     54.79 o
 -13  18  11     3053.35     3063.01    167.86 o
 -10  18  11       17.22       18.24     51.53 o
  -7  18  11      627.95      784.84    116.57 o
  -4  18  11       25.98       30.49     52.57 o
  -1  18  11      952.40      798.45     94.83 o
   2  18  11      284.19      303.03     75.03 o
 -21  19  11      570.85      593.33    146.99 o
 -18  19  11        1.30       11.13     84.64 o
 -15  19  11       16.69        4.01     56.69 o
 -12  19  11     5833.90     5629.02    181.77 o
  -9  19  11     1258.68     1257.20    102.29 o
  -6  19  11      491.96      427.75    109.94 o
  -3  19  11        3.95       25.38     59.92 o
   0  19  11       49.87       96.57     59.95 o
   3  19  11      664.72      742.24    123.00 o
 -20  20  11     2095.24     2265.42    193.21 o
 -17  20  11       14.11       10.37     82.07 o
 -14  20  11      249.95      280.38     72.41 o
 -11  20  11     1258.40     1566.80    120.51 o
  -8  20  11      906.28      852.94     84.36 o
  -5  20  11     1358.68     1358.19    114.24 o
  -2  20  11      108.91      191.10     69.09 o
   1  20  11      163.73      122.46     66.73 o
 -19  21  11     1407.93     1529.83    166.55 o
 -16  21  11      461.58      472.76     86.38 o
 -13  21  11       42.15       55.33     56.35 o
 -10  21  11      398.27      419.52     70.07 o
  -7  21  11      459.45      556.09     87.97 o
  -4  21  11      630.25      519.39     84.88 o
  -1  21  11      581.58      720.29    130.56 o
 -18  22  11      228.08      272.04    109.98 o
 -15  22  11     2014.38     2398.31    162.66 o
 -12  22  11      350.24      433.13     77.88 o
  -9  22  11        0.78       20.61     57.15 o
  -6  22  11     1542.41     1648.94    129.20 o
  -3  22  11      270.91      432.63     84.46 o
 -17  23  11      802.05      942.39    141.71 o
 -14  23  11      479.44      457.89     90.31 o
 -11  23  11        6.97       19.52     59.56 o
  -8  23  11       12.48       33.01     62.08 o
 -13  24  11      524.76      553.37     90.55 o
 -10  24  11      158.26      204.00     85.01 o
   0   0  12      120.24      270.33     83.35 o
   1   1  12     1226.67     1256.55     78.07 o
  -1   2  12      944.89      954.32     69.63 o
   2   2  12      843.12      971.75     84.44 o
  -3   3  12      715.69      700.70     71.37 o
   0   3  12     1008.75      945.81     76.33 o
   3   3  12      625.05      512.08     88.73 o
  -5   4  12      362.51      252.74     54.70 o
  -2   4  12     2621.54     2626.29    108.09 o
   1   4  12        3.44       12.60     45.33 o
   4   4  12      819.07      966.07     93.96 o
  -7   5  12      287.14      294.93     78.95 o
  -4   5  12     6618.93     6597.47    159.68 o
  -1   5  12      586.94      446.84     65.40 o
   2   5  12        0.00       38.68     44.39 o
   5   5  12     1096.94     1171.26    114.85 o
  -9   6  12       81.60       81.21     66.84 o
  -6   6  12      356.89      327.96     79.86 o
  -3   6  12     1544.11     1482.38     90.88 o
   0   6  12      437.06      397.45     68.14 o
   3   6  12     5471.54     5872.35    219.23 o
   6   6  12      223.39      218.87     74.58 o
 -11   7  12        9.42       37.05     66.99 o
  -8   7  12      252.40      395.60     84.27 o
  -5   7  12     2117.89     1990.73    192.40 o
  -2   7  12      805.70      719.84     76.83 o
   1   7  12     6332.72     6479.02    223.45 o
   4   7  12     2163.82     2357.01    182.73 o
   7   7  12       42.74       86.63     74.02 o
 -13   8  12       32.78       26.97     64.85 o
 -10   8  12       18.16       60.90     64.85 o
  -7   8  12      728.22      742.55     98.36 o
  -4   8  12     1094.66     1142.87     99.13 o
  -1   8  12       37.29       55.20     55.38 o
   2   8  12     2992.98     2907.17    178.57 o
   5   8  12       63.07       56.78     86.61 o
   8   8  12     1814.22     1986.82    184.29 o
 -15   9  12     4335.59     4341.52    245.18 o
 -12   9  12     1681.30     1606.64    129.19 o
  -9   9  12     3366.01     3386.58    181.30 o
  -6   9  12      212.77      176.23     74.59 o
  -3   9  12     2355.66     2290.45    122.68 o
   0   9  12     1762.75     1991.27    152.03 o
   3   9  12     2389.57     2611.82    175.60 o
   6   9  12     3316.32     3122.76    217.93 o
   9   9  12      145.30      203.48    129.71 o
 -17  10  12       31.05       83.49     83.71 o
 -14  10  12      568.27      683.18     99.90 o
 -11  10  12      836.42      884.38    125.16 o
  -8  10  12     2188.73     2339.14    147.60 o
  -5  10  12      361.17      326.12     74.23 o
  -2  10  12     4978.50     5468.63    197.80 o
   1  10  12        1.63      162.34     81.57 o
   4  10  12       21.52       44.28     77.15 o
   7  10  12        0.39       63.37     88.29 o
  10  10  12     1159.16     1292.12    156.96 o
 -19  11  12     1937.72     2239.23    193.97 o
 -16  11  12       30.28       23.43     66.84 o
 -13  11  12        5.67       16.08     64.18 o
 -10  11  12      100.46      109.11     71.07 o
  -7  11  12      526.57      486.74     85.63 o
  -4  11  12     1287.23     1012.17    100.14 o
  -1  11  12       60.61      127.05     79.86 o
   2  11  12      846.46      599.85    111.15 o
   5  11  12        1.26       66.60     75.37 o
   8  11  12      128.54      213.83     94.75 o
 -21  12  12      201.82      122.19     92.26 o
 -18  12  12      149.75      191.37     81.47 o
 -15  12  12       72.40      100.05     70.62 o
 -12  12  12       37.18       80.48     63.74 o
  -9  12  12     2309.60     2598.36    159.26 o
  -6  12  12      752.71      674.83     86.81 o
  -3  12  12        1.13       42.47     65.34 o
   0  12  12       47.74       39.65     74.06 o
   3  12  12      300.06      445.23    100.32 o
   6  12  12       13.03       84.48     81.98 o
   9  12  12       40.24       45.05     91.85 o
 -20  13  12      932.26      715.48    132.46 o
 -17  13  12     1375.11     1262.97    126.98 o
 -14  13  12      979.47      920.89    108.09 o
 -11  13  12     2513.49     2336.61    157.06 o
  -8  13  12      540.68      559.64     91.81 o
  -5  13  12       64.58       66.40     73.06 o
  -2  13  12     3906.52     3695.63    246.81 o
   1  13  12      392.32      302.53     92.06 o
   4  13  12       69.43      202.77     86.29 o
   7  13  12      384.57      378.90     99.41 o
 -19  14  12     1069.61     1351.31    190.27 o
 -16  14  12      934.98      916.67    132.52 o
 -13  14  12      183.55      197.89    111.91 o
 -10  14  12      104.21      222.26     97.14 o
  -7  14  12      974.22      931.19    115.44 o
  -4  14  12      829.52      829.60    107.98 o
  -1  14  12     1382.75     1340.05    134.79 o
   2  14  12       83.64      175.73     83.44 o
   5  14  12      169.03      150.16     91.19 o
 -21  15  12      177.60      176.32    238.03 o
 -18  15  12      104.74      177.04     98.51 o
 -15  15  12      362.44      367.22     62.46 o
 -12  15  12      543.79      771.11    151.67 o
  -9  15  12        1.01        0.00     78.90 o
  -6  15  12       14.96       29.10     65.26 o
  -3  15  12       41.22       32.12     87.29 o
   0  15  12        2.90      109.25    101.23 o
   3  15  12      758.97     1130.21    131.75 o
   6  15  12       52.01      128.56     68.69 o
 -20  16  12      160.97       57.94    117.65 o
 -17  16  12      274.57      345.30    104.66 o
 -14  16  12        3.60       67.26     48.74 o
 -11  16  12      103.91      135.19     92.05 o
  -8  16  12       29.31       64.76     70.29 o
  -5  16  12      384.66      511.38     78.53 o
  -2  16  12       57.73       24.70     54.89 o
   1  16  12     2943.13     2740.77    137.45 o
   4  16  12       52.22      273.90    110.36 o
 -19  17  12       27.62       94.97     93.69 o
 -16  17  12      366.10      382.66     95.22 o
 -13  17  12      759.53      791.20    105.70 o
 -10  17  12      203.23      237.29     61.19 o
  -7  17  12      199.39       84.54     51.67 o
  -4  17  12     1004.29     1085.25     97.10 o
  -1  17  12      286.17      278.64     79.57 o
   2  17  12       33.59      227.32     68.56 o
 -18  18  12       27.61      150.93    159.00 o
 -15  18  12        4.82       14.89     53.78 o
 -12  18  12     1367.65     1579.94    108.60 o
  -9  18  12      288.24      247.57     89.37 o
  -6  18  12      183.39      159.75     73.60 o
  -3  18  12      656.74      797.07     94.82 o
   0  18  12       53.85        3.94     65.02 o
 -17  19  12       24.02       57.01     91.46 o
 -14  19  12     1922.95     2251.48    130.80 o
 -11  19  12      413.17      484.37     76.65 o
  -8  19  12     1460.15     1413.89    101.65 o
  -5  19  12       41.51      144.95     65.80 o
  -2  19  12      873.04      900.68    101.80 o
 -16  20  12      239.41      179.05     69.89 o
 -13  20  12      286.07      269.29    106.02 o
 -10  20  12      149.56      138.63     60.65 o
  -7  20  12      165.19      296.77     73.52 o
  -4  20  12      321.53      287.95     77.25 o
 -15  21  12      907.71      862.27     96.32 o
 -12  21  12       63.92       93.15     66.21 o
  -9  21  12      869.68      973.62    168.09 o
  -6  21  12      596.58      726.19    100.39 o
  -1   1  13     1017.36     1223.74     81.41 o
  -3   2  13     1621.96     1490.79     87.79 o
   0   2  13     1484.89     1548.74     96.05 o
  -5   3  13      119.83      110.17     48.85 o
  -2   3  13      450.89      526.10     61.41 o
   1   3  13      103.44      209.81     57.51 o
  -7   4  13     3042.10     2928.84    214.67 o
  -4   4  13      907.54      848.73     73.68 o
  -1   4  13     2222.72     2513.66    118.49 o
   2   4  13      656.11      712.69     87.32 o
  -9   5  13      224.08      303.17     76.05 o
  -6   5  13       86.05      110.42     61.02 o
  -3   5  13       30.28       32.01     45.35 o
   0   5  13     1421.17     1449.52    102.14 o
   3   5  13      183.08      162.74     80.65 o
 -11   6  13       57.87       98.88     72.33 o
  -8   6  13        9.36       10.87     66.17 o
  -5   6  13     1547.66     1747.10    127.25 o
  -2   6  13      414.72      429.93     67.96 o
   1   6  13     1230.31     1408.32    129.15 o
   4   6  13      856.52      871.38    133.50 o
 -13   7  13      382.63      337.93     89.18 o
 -10   7  13     2525.86     2554.11    192.40 o
  -7   7  13       46.33      109.25     67.61 o
  -4   7  13       14.57      123.25     63.54 o
  -1   7  13        5.17       93.41     55.99 o
   2   7  13      261.65      273.35     86.50 o
   5   7  13       12.80       13.20     72.33 o
 -15   8  13      156.87      167.77     83.05 o
 -12   8  13       66.28       36.15     69.10 o
  -9   8  13      104.83      134.46     75.08 o
  -6   8  13      170.12       42.46     60.04 o
  -3   8  13     5352.42     5510.30    168.85 o
   0   8  13        1.70       31.77     67.18 o
   3   8  13     2200.29     2220.86    176.69 o
   6   8  13       34.44       56.95     82.00 o
 -17   9  13     1525.29     1438.71    168.75 o
 -14   9  13     1058.96     1071.83    118.83 o
 -11   9  13     4326.62     4297.71    234.48 o
  -8   9  13       43.82       51.61     66.62 o
  -5   9  13       52.80       64.26     61.14 o
  -2   9  13       49.95       31.88     54.55 o
   1   9  13     1916.94     1817.72    151.07 o
   4   9  13       93.83       50.60     74.59 o
   7   9  13        6.56       67.24     90.04 o
 -19  10  13      439.06      277.32    112.51 o
 -16  10  13       11.63        5.98     71.52 o
 -13  10  13       52.54       23.99     70.25 o
 -10  10  13      430.13      462.36     89.90 o
  -7  10  13      565.95      681.95     97.72 o
  -4  10  13      619.07      716.87     92.90 o
  -1  10  13      197.96      138.50     79.20 o
   2  10  13      634.83      509.83    104.78 o
   5  10  13      172.32      336.84    101.89 o
   8  10  13       86.10      115.01    102.45 o
 -18  11  13      116.56       37.28     86.32 o
 -15  11  13      335.92      443.36     96.85 o
 -12  11  13      511.21      631.59    120.74 o
  -9  11  13       98.70      228.24     78.54 o
  -6  11  13      773.94      775.37     97.12 o
  -3  11  13     1634.88     1928.94    159.57 o
   0  11  13       24.02       32.12     80.09 o
   3  11  13     2081.09     1805.80    160.94 o
   6  11  13     1863.38     1761.45    164.86 o
 -17  12  13       85.80      120.68     80.49 o
 -14  12  13      547.44      479.56     99.64 o
 -11  12  13     1226.29     1330.10    128.98 o
  -8  12  13       55.62       64.41     71.71 o
  -5  12  13     1360.57     1380.66    114.46 o
  -2  12  13      355.14      279.53    118.46 o
   1  12  13     1316.32     1124.09    136.78 o
   4  12  13     2208.31     2595.52    222.83 o
 -16  13  13      871.82      785.94    117.19 o
 -13  13  13      723.90      731.57    124.12 o
 -10  13  13      178.35      201.66     79.46 o
  -7  13  13       14.53       26.33     63.26 o
  -4  13  13      582.40      529.71    128.89 o
  -1  13  13     7270.69     7355.27    311.44 o
   2  13  13       25.81       39.63     78.58 o
   5  13  13      921.38      671.97    138.41 o
 -18  14  13     1867.66     1730.65    163.86 o
 -15  14  13        0.10       76.26     76.23 o
 -12  14  13        2.01       30.36     73.26 o
  -9  14  13     1916.06     2289.55    189.49 o
  -6  14  13        7.46        0.00     71.86 o
  -3  14  13      374.96      165.37    107.27 o
   0  14  13      629.86      820.54    139.86 o
   3  14  13      884.00      811.78    124.19 o
 -17  15  13       38.56       73.54     94.55 o
 -14  15  13      255.00      190.43    100.99 o
 -11  15  13      179.93      253.73    101.94 o
  -8  15  13     1443.33     1602.62    147.86 o
  -5  15  13       29.20       48.23     97.14 o
  -2  15  13        2.67        2.02     90.58 o
   1  15  13      263.95      248.31     98.63 o
 -16  16  13     1911.86     2367.70    128.20 o
 -13  16  13      295.53      266.22    106.03 o
 -10  16  13       11.20       27.60     87.63 o
  -7  16  13      397.31      368.73     96.32 o
  -4  16  13       14.63       32.25     53.99 o
  -1  16  13     1443.80     1543.77    263.08 o
 -15  17  13      410.26      438.70     75.71 o
 -12  17  13     1035.50      848.24    149.52 o
  -9  17  13      800.50      993.09    124.01 o
  -6  17  13      773.81      910.82     90.16 o
  -3  17  13      114.21        6.11     58.79 o
 -14  18  13      398.21      463.42     80.68 o
 -11  18  13        5.64       72.23     62.17 o
  -8  18  13      178.12      215.97     62.78 o
  -5  18  13        4.80       18.57     59.93 o
 -10  19  13      120.83      187.68     64.17 o
   0   1  14     2688.41     2989.80    180.58 o
  -2   2  14      525.89      649.42     80.40 o
   1   2  14      793.04      805.92     80.76 o
  -4   3  14     2499.96     2585.00    136.86 o
  -1   3  14       17.24       58.13     52.38 o
   2   3  14       20.24        1.34     62.89 o
  -6   4  14        0.48       47.28     62.46 o
  -3   4  14        7.33       67.92     51.39 o
   0   4  14       44.25       91.42     55.27 o
   3   4  14      203.37      117.06     76.12 o
  -8   5  14     1040.86     1047.16    123.68 o
  -5   5  14       61.13       54.97     56.55 o
  -2   5  14       18.60       69.46     52.98 o
   1   5  14       57.37      174.89     69.30 o
   4   5  14       27.30       23.33     71.16 o
 -10   6  14      336.70      365.32     93.49 o
  -7   6  14       18.95       51.09     64.47 o
  -4   6  14       27.02       69.06     64.16 o
  -1   6  14      347.40      223.66     60.78 o
   2   6  14        1.09       52.29     73.22 o
   5   6  14       40.56       43.06     80.09 o
 -12   7  14      142.81      102.78     85.86 o
  -9   7  14       65.71      135.90     70.97 o
  -6   7  14     1148.68     1446.94    107.37 o
  -3   7  14       43.72       59.32     64.19 o
   0   7  14        0.25       40.58     67.03 o
   3   7  14     1760.49     1816.16    168.84 o
   6   7  14       40.85       50.31     83.84 o
 -14   8  14        8.20       52.72     87.87 o
 -11   8  14       92.13      112.60     77.74 o
  -8   8  14      904.21      931.34    113.45 o
  -5   8  14       12.83       63.37     66.59 o
  -2   8  14      616.61      539.07     87.91 o
   1   8  14       50.75      105.76     81.81 o
   4   8  14      821.18     1255.23    139.26 o
   7   8  14      731.30      873.94    129.06 o
 -13   9  14      237.22      167.53    118.78 o
 -10   9  14      538.85      467.36     94.10 o
  -7   9  14       73.42      131.09     68.70 o
  -4   9  14        2.46        5.01     58.36 o
  -1   9  14       70.70       62.78     78.10 o
   2   9  14      232.92      133.14     91.11 o
   5   9  14      113.80      149.24     89.23 o
 -15  10  14      106.87       97.89     82.06 o
 -12  10  14      112.74      108.87     74.84 o
  -9  10  14      165.10      241.75     85.36 o
  -6  10  14       12.32       12.05     62.12 o
  -3  10  14      443.91      327.44     94.60 o
   0  10  14      208.03      333.61    129.57 o
   3  10  14        1.00       88.56     87.46 o
 -14  11  14        0.12        0.00     66.99 o
 -11  11  14      263.99      383.57     95.75 o
  -8  11  14       53.30       31.45     66.01 o
  -5  11  14      992.03     1092.33    109.05 o
  -2  11  14      731.68      658.78    129.77 o
   1  11  14      833.32      856.10    127.87 o
   4  11  14      638.95      852.17    129.30 o
 -13  12  14      452.13      447.31     99.75 o
 -10  12  14     2055.38     2452.57    170.15 o
  -7  12  14      106.96       61.35     72.10 o
  -4  12  14        8.28      118.12    103.87 o
  -1  12  14       82.53      115.13    107.00 o
   2  12  14        8.15      152.31     89.36 o
 -12  13  14       94.67      177.31     84.12 o
  -9  13  14     1051.08     1300.15    121.31 o
  -6  13  14      181.40      128.76     82.44 o
  -3  13  14      644.57      840.84    151.40 o
   0  13  14      966.20      884.94    151.03 o
 -11  14  14       19.39       29.46     81.25 o
  -8  14  14       29.17       44.76     80.54 o
  -5  14  14       79.58       40.65     90.51 o
  -2  14  14      896.98      768.29    174.67 o
 -10  15  14      245.97      190.53    102.57 o
  -7  15  14       32.08        7.96     78.97 o
  -4  15  14      628.61      682.21    146.55 o
   0   0  15        1.25       64.92    105.47 o
   1   1  15      833.40      846.58     93.19 o
  -1   2  15       54.61      140.42     66.34 o
   2   2  15      137.85      220.00     88.39 o
  -3   3  15      454.28      545.67    103.50 o
   0   3  15      420.06      504.38     80.71 o
   3   3  15        0.00       67.15     68.56 o
  -5   4  15        8.36        1.35     69.70 o
  -2   4  15      543.10      838.61    113.27 o
   1   4  15      112.64      102.53     68.84 o
   4   4  15      552.35      345.65    100.18 o
  -7   5  15      195.32      268.08     87.75 o
  -4   5  15      275.66      417.10     97.11 o
  -1   5  15       32.25      100.56     60.05 o
   2   5  15      652.75      510.95     96.28 o
   5   5  15       20.79      149.65     87.92 o
  -9   6  15      428.32      437.21    139.00 o
  -6   6  15     1004.33     1005.55    145.98 o
  -3   6  15      358.51      249.57     81.54 o
   0   6  15     1763.06     1770.34    137.33 o
   3   6  15      250.40      391.43     99.64 o
  -8   7  15       30.51       46.99     68.53 o
  -5   7  15      284.58      592.54     93.62 o
  -2   7  15      224.74      358.50    117.84 o
   1   7  15        9.17      139.89     86.23 o
 -10   8  15      398.13      636.42    197.31 o
  -7   8  15     1270.79     1496.76    129.54 o
  -4   8  15       53.29       41.44     70.95 o
  -1   8  15       12.84       29.63     95.18 o
   2   8  15       89.61      126.57     89.65 o
  -9   9  15      744.25      837.53    115.04 o
  -6   9  15        1.08       28.53     69.56 o
  -3   9  15      686.93      539.99    128.26 o
   0   9  15      134.66      102.68    104.52 o
  -8  10  15      109.01      229.25     85.49 o
  -5  10  15      156.87      158.34     79.11 o
  -2  10  15     2039.13     2426.25    220.76 o
 
